# Supplementary material for: Debutant iOS app and gene-disease complexities in clinical genomics and precision medicine
Source: Clin Transl Med. 2019 Oct 4;8:26. doi: 10.1186/s40169-019-0243-8 (PMC6778157; doi:10.1186/s40169-019-0243-8)
Supplement: Supplementary file 1 — Additional file 1. Additional data reported in Figs. 3, 4, 5, 6. [file 40169_2019_243_MOESM1_ESM.xlsx]

## Sheet: Diabetes
Gene	Ensembl_Id	Category	Disease	Chromosome
TNF	ENSG00000232810	Protein Coding	diabetes_mellitus_noninsulin_dependent	chr6
TNF	ENSG00000232810	Protein Coding	diabetes_mellitus	chr6
IL6	ENSG00000136244	Protein Coding	diabetes_mellitus_noninsulin_dependent	chr7
IL6	ENSG00000136244	Protein Coding	diabetes_mellitus	chr7
IL6	ENSG00000136244	Protein Coding	diabetes_mellitus_insulin_dependent	chr7
IL6	ENSG00000136244	Protein Coding	prediabetes_syndrome	chr7
TGFB1	ENSG00000105329	Protein Coding	microvascular_complications_of_diabetes_3	chr19
APOE	ENSG00000130203	Protein Coding	diabetes_mellitus_noninsulin_dependent	chr19
INS	ENSG00000254647	Protein Coding	diabetes_mellitus_transient_neonatal_1	chr11
INS	ENSG00000254647	Protein Coding	diabetes_mellitus_noninsulin_dependent	chr11
INS	ENSG00000254647	Protein Coding	diabetes_mellitus	chr11
INS	ENSG00000254647	Protein Coding	maturity_onset_diabetes_of_the_young	chr11
INS	ENSG00000254647	Protein Coding	diabetes_mellitus_permanent_neonatal	chr11
INS	ENSG00000254647	Protein Coding	diabetes_insipidus	chr11
INS	ENSG00000254647	Protein Coding	diabetes_mellitus_insulin_dependent_2	chr11
INS	ENSG00000254647	Protein Coding	maturity_onset_diabetes_of_the_young_type_2	chr11
INS	ENSG00000254647	Protein Coding	monogenic_diabetes	chr11
INS	ENSG00000254647	Protein Coding	diabetes_mellitus_insulin_dependent	chr11
INS	ENSG00000254647	Protein Coding	type_1_diabetes_mellitus_2	chr11
INS	ENSG00000254647	Protein Coding	type_1_diabetes_mellitus_5	chr11
INS	ENSG00000254647	Protein Coding	type_1_diabetes_mellitus_6	chr11
INS	ENSG00000254647	Protein Coding	type_1_diabetes_mellitus_7	chr11
INS	ENSG00000254647	Protein Coding	type_1_diabetes_mellitus_11	chr11
INS	ENSG00000254647	Protein Coding	pineal_hyperplasia_insulin_resistant_diabetes_mellitus_and_somatic_abnormalities	chr11
INS	ENSG00000254647	Protein Coding	type_1_diabetes_mellitus_12	chr11
INS	ENSG00000254647	Protein Coding	type_1_diabetes_mellitus_13	chr11
INS	ENSG00000254647	Protein Coding	type_1_diabetes_mellitus_15	chr11
INS	ENSG00000254647	Protein Coding	brittle_diabetes	chr11
INS	ENSG00000254647	Protein Coding	gestational_diabetes	chr11
INS	ENSG00000254647	Protein Coding	prediabetes_syndrome	chr11
INS	ENSG00000254647	Protein Coding	neonatal_diabetes_mellitus	chr11
INS	ENSG00000254647	Protein Coding	diabetes_mellitus_ketosis_prone	chr11
INS	ENSG00000254647	Protein Coding	diabetes_mellitus_insulin_dependent_23	chr11
INS	ENSG00000254647	Protein Coding	microvascular_complications_of_diabetes_3	chr11
INS	ENSG00000254647	Protein Coding	microvascular_complications_of_diabetes_5	chr11
INS	ENSG00000254647	Protein Coding	maturity_onset_diabetes_of_the_young_type_10	chr11
INS	ENSG00000254647	Protein Coding	maturity_onset_diabetes_of_the_young_type_3	chr11
IL1B	ENSG00000125538	Protein Coding	diabetes_mellitus	chr2
IL1B	ENSG00000125538	Protein Coding	diabetes_mellitus_insulin_dependent	chr2
IFNG	ENSG00000111537	Protein Coding	diabetes_mellitus	chr12
IFNG	ENSG00000111537	Protein Coding	diabetes_mellitus_insulin_dependent	chr12
IL10	ENSG00000136634	Protein Coding	diabetes_mellitus_insulin_dependent	chr1
AKT1	ENSG00000142208	Protein Coding	diabetes_mellitus_noninsulin_dependent	chr14
AKT1	ENSG00000142208	Protein Coding	diabetes_mellitus	chr14
IGF1	ENSG00000017427	Protein Coding	diabetes_mellitus_noninsulin_dependent	chr12
IGF1	ENSG00000017427	Protein Coding	diabetes_mellitus	chr12
IGF1	ENSG00000017427	Protein Coding	diabetes_mellitus_insulin_dependent	chr12
IGF1	ENSG00000017427	Protein Coding	microvascular_complications_of_diabetes_1	chr12
IGF1	ENSG00000017427	Protein Coding	pineal_hyperplasia_insulin_resistant_diabetes_mellitus_and_somatic_abnormalities	chr12
IGF1	ENSG00000017427	Protein Coding	microvascular_complications_of_diabetes_5	chr12
PPARG	ENSG00000132170	Protein Coding	diabetes_mellitus_noninsulin_dependent	chr3
PPARG	ENSG00000132170	Protein Coding	diabetes_mellitus	chr3
PPARG	ENSG00000132170	Protein Coding	prediabetes_syndrome	chr3
VDR	ENSG00000111424	Protein Coding	diabetes_mellitus_insulin_dependent	chr12
STAT3	ENSG00000168610	Protein Coding	diabetes_mellitus_permanent_neonatal	chr17
ACE	ENSG00000159640	Protein Coding	diabetes_mellitus_noninsulin_dependent	chr17
ACE	ENSG00000159640	Protein Coding	diabetes_mellitus	chr17
ACE	ENSG00000159640	Protein Coding	diabetes_mellitus_insulin_dependent	chr17
ACE	ENSG00000159640	Protein Coding	microvascular_complications_of_diabetes_3	chr17
ACE	ENSG00000159640	Protein Coding	microvascular_complications_of_diabetes_5	chr17
IGF2	ENSG00000167244	Protein Coding	diabetes_mellitus_noninsulin_dependent	chr11
IGF2	ENSG00000167244	Protein Coding	type_1_diabetes_mellitus_3	chr11
IGF2	ENSG00000167244	Protein Coding	diabetes_mellitus_insulin_dependent	chr11
IGF2	ENSG00000167244	Protein Coding	type_1_diabetes_mellitus_2	chr11
PAX6	ENSG00000007372	Protein Coding	maturity_onset_diabetes_of_the_young	chr11
HRAS	ENSG00000174775	Protein Coding	diabetes_mellitus_insulin_dependent	chr11
HRAS	ENSG00000174775	Protein Coding	type_1_diabetes_mellitus_15	chr11
VEGFA	ENSG00000112715	Protein Coding	microvascular_complications_of_diabetes_1	chr6
VEGFA	ENSG00000112715	Protein Coding	microvascular_complications_of_diabetes_5	chr6
VEGFA	ENSG00000112715	Protein Coding	diabetes_mellitus	chr6
NR3C1	ENSG00000113580	Protein Coding	diabetes_mellitus_noninsulin_dependent	chr5
LMNA	ENSG00000160789	Protein Coding	diabetes_mellitus_noninsulin_dependent	chr1
HLA-DRB1	ENSG00000196126	Protein Coding	diabetes_mellitus	chr6
HLA-DRB1	ENSG00000196126	Protein Coding	diabetes_mellitus_insulin_dependent	chr6
HLA-DRB1	ENSG00000196126	Protein Coding	type_1_diabetes_mellitus_12	chr6
LEP	ENSG00000174697	Protein Coding	diabetes_mellitus_noninsulin_dependent	chr7
LEP	ENSG00000174697	Protein Coding	diabetes_mellitus	chr7
LEP	ENSG00000174697	Protein Coding	diabetes_mellitus_insulin_dependent	chr7
LEP	ENSG00000174697	Protein Coding	prediabetes_syndrome	chr7
LEP	ENSG00000174697	Protein Coding	gestational_diabetes	chr7
SERPINE1	ENSG00000106366	Protein Coding	diabetes_mellitus_noninsulin_dependent	chr7
SERPINE1	ENSG00000106366	Protein Coding	diabetes_mellitus	chr7
SERPINE1	ENSG00000106366	Protein Coding	microvascular_complications_of_diabetes_5	chr7
NOTCH1	ENSG00000148400	Protein Coding	type_1_diabetes_mellitus_11	chr9
SNCA	ENSG00000145335	Protein Coding	type_1_diabetes_mellitus_3	chr4
HNF4A	ENSG00000101076	Protein Coding	diabetes_mellitus_noninsulin_dependent	chr20
HNF4A	ENSG00000101076	Protein Coding	diabetes_mellitus	chr20
HNF4A	ENSG00000101076	Protein Coding	maturity_onset_diabetes_of_the_young	chr20
HNF4A	ENSG00000101076	Protein Coding	renal_cysts_and_diabetes_syndrome	chr20
HNF4A	ENSG00000101076	Protein Coding	fanconi_renotubular_syndrome_4_with_maturity_onset_diabetes_of_the_young_2	chr20
HNF4A	ENSG00000101076	Protein Coding	gestational_diabetes	chr20
HNF4A	ENSG00000101076	Protein Coding	maturity_onset_diabetes_of_the_young_type_1	chr20
HNF4A	ENSG00000101076	Protein Coding	monogenic_diabetes	chr20
FAS	ENSG00000026103	Protein Coding	diabetes_mellitus	chr10
HFE	ENSG00000010704	Protein Coding	microvascular_complications_of_diabetes_7	chr6
HFE	ENSG00000010704	Protein Coding	diabetes_mellitus	chr6
IL1RN	ENSG00000136689	Protein Coding	diabetes_mellitus	chr2
IL1RN	ENSG00000136689	Protein Coding	microvascular_complications_of_diabetes_4	chr2
NOS3	ENSG00000164867	Protein Coding	diabetes_mellitus_noninsulin_dependent	chr7
NOS3	ENSG00000164867	Protein Coding	diabetes_mellitus	chr7
NOS3	ENSG00000164867	Protein Coding	microvascular_complications_of_diabetes_5	chr7
CTLA4	ENSG00000163599	Protein Coding	diabetes_mellitus_insulin_dependent_12	chr2
CTLA4	ENSG00000163599	Protein Coding	diabetes_mellitus	chr2
CTLA4	ENSG00000163599	Protein Coding	type_1_diabetes_mellitus_2	chr2
CTLA4	ENSG00000163599	Protein Coding	type_1_diabetes_mellitus_5	chr2
CTLA4	ENSG00000163599	Protein Coding	type_1_diabetes_mellitus_10	chr2
CTLA4	ENSG00000163599	Protein Coding	type_1_diabetes_mellitus_11	chr2
CTLA4	ENSG00000163599	Protein Coding	type_1_diabetes_mellitus_12	chr2
CTLA4	ENSG00000163599	Protein Coding	type_1_diabetes_mellitus_13	chr2
CTLA4	ENSG00000163599	Protein Coding	type_1_diabetes_mellitus_17	chr2
CTLA4	ENSG00000163599	Protein Coding	diabetes_mellitus_insulin_dependent	chr2
APOA1	ENSG00000118137	Protein Coding	diabetes_mellitus_noninsulin_dependent	chr11
APOA1	ENSG00000118137	Protein Coding	diabetes_mellitus	chr11
APOA1	ENSG00000118137	Protein Coding	diabetes_mellitus_insulin_dependent	chr11
APOB	ENSG00000084674	Protein Coding	diabetes_mellitus_noninsulin_dependent	chr2
APOB	ENSG00000084674	Protein Coding	diabetes_mellitus_insulin_dependent	chr2
APOB	ENSG00000084674	Protein Coding	prediabetes_syndrome	chr2
APOB	ENSG00000084674	Protein Coding	diabetes_mellitus	chr2
CCL2	ENSG00000108691	Protein Coding	diabetes_mellitus_noninsulin_dependent	chr17
CCL2	ENSG00000108691	Protein Coding	microvascular_complications_of_diabetes_1	chr17
HBB	ENSG00000244734	Protein Coding	diabetes_mellitus	chr11
MTOR	ENSG00000198793	Protein Coding	diabetes_mellitus	chr1
IGF1R	ENSG00000140443	Protein Coding	diabetes_mellitus_noninsulin_dependent	chr15
POMC	ENSG00000115138	Protein Coding	diabetes_insipidus_neurohypophyseal	chr2
POMC	ENSG00000115138	Protein Coding	diabetes_insipidus	chr2
CXCL8	ENSG00000169429	Protein Coding	microvascular_complications_of_diabetes_1	chr4
CAT	ENSG00000121691	Protein Coding	type_1_diabetes_mellitus_10	chr11
AGT	ENSG00000135744	Protein Coding	diabetes_mellitus_noninsulin_dependent	chr1
AGT	ENSG00000135744	Protein Coding	diabetes_mellitus	chr1
AGT	ENSG00000135744	Protein Coding	microvascular_complications_of_diabetes_3	chr1
GH1	ENSG00000259384	Protein Coding	diabetes_mellitus_noninsulin_dependent	chr17
FASLG	ENSG00000117560	Protein Coding	diabetes_mellitus	chr1
FASLG	ENSG00000117560	Protein Coding	diabetes_mellitus_insulin_dependent	chr1
ADIPOQ	ENSG00000181092	Protein Coding	diabetes_mellitus_noninsulin_dependent	chr3
ADIPOQ	ENSG00000181092	Protein Coding	diabetes_mellitus	chr3
ADIPOQ	ENSG00000181092	Protein Coding	prediabetes_syndrome	chr3
ADIPOQ	ENSG00000181092	Protein Coding	gestational_diabetes	chr3
MMP9	ENSG00000100985	Protein Coding	microvascular_complications_of_diabetes_1	chr20
LPL	ENSG00000175445	Protein Coding	diabetes_mellitus_noninsulin_dependent	chr8
CASR	ENSG00000036828	Protein Coding	diabetes_insipidus_nephrogenic_autosomal	chr3
MAPK1	ENSG00000100030	Protein Coding	diabetes_mellitus	chr22
MEN1	ENSG00000133895	Protein Coding	diabetes_mellitus	chr11
GCK	ENSG00000106633	Protein Coding	diabetes_mellitus_noninsulin_dependent	chr7
GCK	ENSG00000106633	Protein Coding	diabetes_mellitus	chr7
GCK	ENSG00000106633	Protein Coding	maturity_onset_diabetes_of_the_young	chr7
GCK	ENSG00000106633	Protein Coding	diabetes_mellitus_insulin_dependent	chr7
GCK	ENSG00000106633	Protein Coding	neonatal_diabetes_mellitus	chr7
GCK	ENSG00000106633	Protein Coding	gestational_diabetes	chr7
GCK	ENSG00000106633	Protein Coding	diabetes_mellitus_permanent_neonatal	chr7
GCK	ENSG00000106633	Protein Coding	maturity_onset_diabetes_of_the_young_type_2	chr7
GCK	ENSG00000106633	Protein Coding	monogenic_diabetes	chr7
HLA-B	ENSG00000234745	Protein Coding	diabetes_mellitus	chr6
HNF1A	ENSG00000135100	Protein Coding	monogenic_diabetes	chr12
HNF1A	ENSG00000135100	Protein Coding	diabetes_mellitus_noninsulin_dependent	chr12
HNF1A	ENSG00000135100	Protein Coding	diabetes_mellitus	chr12
HNF1A	ENSG00000135100	Protein Coding	maturity_onset_diabetes_of_the_young	chr12
HNF1A	ENSG00000135100	Protein Coding	gestational_diabetes	chr12
HNF1A	ENSG00000135100	Protein Coding	diabetes_mellitus_insulin_dependent	chr12
HNF1A	ENSG00000135100	Protein Coding	maturity_onset_diabetes_of_the_young_type_3	chr12
HNF1A	ENSG00000135100	Protein Coding	diabetes_mellitus_insulin_dependent_20	chr12
HNF1A	ENSG00000135100	Protein Coding	type_1_diabetes_mellitus_11	chr12
HNF1A	ENSG00000135100	Protein Coding	maturity_onset_diabetes_of_the_young_type_6	chr12
IL4	ENSG00000113520	Protein Coding	diabetes_mellitus_insulin_dependent	chr5
KCNQ1	ENSG00000053918	Protein Coding	diabetes_mellitus	chr11
HLA-DQB1	ENSG00000179344	Protein Coding	diabetes_mellitus_insulin_dependent	chr6
HLA-DQB1	ENSG00000179344	Protein Coding	diabetes_mellitus	chr6
HLA-DQB1	ENSG00000179344	Protein Coding	type_1_diabetes_mellitus_6	chr6
EDN1	ENSG00000078401	Protein Coding	diabetes_mellitus_noninsulin_dependent	chr6
EDN1	ENSG00000078401	Protein Coding	diabetes_mellitus	chr6
SLC2A1	ENSG00000117394	Protein Coding	diabetes_mellitus_noninsulin_dependent	chr1
PDX1	ENSG00000139515	Protein Coding	diabetes_mellitus_noninsulin_dependent	chr13
PDX1	ENSG00000139515	Protein Coding	diabetes_mellitus	chr13
PDX1	ENSG00000139515	Protein Coding	maturity_onset_diabetes_of_the_young	chr13
PDX1	ENSG00000139515	Protein Coding	maturity_onset_diabetes_of_the_young_type_4	chr13
PDX1	ENSG00000139515	Protein Coding	diabetes_mellitus_permanent_neonatal	chr13
PDX1	ENSG00000139515	Protein Coding	monogenic_diabetes	chr13
PDX1	ENSG00000139515	Protein Coding	diabetes_mellitus_insulin_dependent	chr13
PDX1	ENSG00000139515	Protein Coding	neonatal_diabetes_mellitus	chr13
NFKBIA	ENSG00000100906	Protein Coding	type_1_diabetes_mellitus_5	chr14
HNF1B	ENSG00000275410	Protein Coding	diabetes_mellitus_noninsulin_dependent	chr17
HNF1B	ENSG00000275410	Protein Coding	diabetes_mellitus	chr17
HNF1B	ENSG00000275410	Protein Coding	maturity_onset_diabetes_of_the_young	chr17
HNF1B	ENSG00000275410	Protein Coding	neonatal_diabetes_mellitus	chr17
HNF1B	ENSG00000275410	Protein Coding	renal_cysts_and_diabetes_syndrome	chr17
REN	ENSG00000143839	Protein Coding	diabetes_mellitus	chr1
REN	ENSG00000143839	Protein Coding	diabetes_insipidus	chr1
REN	ENSG00000143839	Protein Coding	microvascular_complications_of_diabetes_3	chr1
ABCA1	ENSG00000165029	Protein Coding	type_1_diabetes_mellitus_13	chr9
HGF	ENSG00000019991	Protein Coding	microvascular_complications_of_diabetes_1	chr7
BMP6	ENSG00000153162	Protein Coding	microvascular_complications_of_diabetes_3	chr6
VWF	ENSG00000110799	Protein Coding	diabetes_mellitus_noninsulin_dependent	chr12
VWF	ENSG00000110799	Protein Coding	type_1_diabetes_mellitus_17	chr12
GNRH1	ENSG00000147437	Protein Coding	diabetes_insipidus_neurohypophyseal	chr8
CCR5	ENSG00000160791	Protein Coding	diabetes_mellitus	chr3
CCR5	ENSG00000160791	Protein Coding	diabetes_mellitus_insulin_dependent_22	chr3
CCR5	ENSG00000160791	Protein Coding	diabetes_mellitus_insulin_dependent	chr3
ABCC8	ENSG00000006071	Protein Coding	diabetes_mellitus_noninsulin_dependent	chr11
ABCC8	ENSG00000006071	Protein Coding	diabetes_mellitus	chr11
ABCC8	ENSG00000006071	Protein Coding	maturity_onset_diabetes_of_the_young	chr11
ABCC8	ENSG00000006071	Protein Coding	epiphyseal_dysplasia_multiple_with_early_onset_diabetes_mellitus_2	chr11
ABCC8	ENSG00000006071	Protein Coding	neonatal_diabetes_mellitus	chr11
ABCC8	ENSG00000006071	Protein Coding	diabetes_mellitus_transient_neonatal_2_2	chr11
ABCC8	ENSG00000006071	Protein Coding	diabetes_mellitus_permanent_neonatal	chr11
ABCC8	ENSG00000006071	Protein Coding	monogenic_diabetes	chr11
ABCC8	ENSG00000006071	Protein Coding	diabetes_mellitus_transient_neonatal_1	chr11
WRN	ENSG00000165392	Protein Coding	diabetes_mellitus	chr8
KCNJ11	ENSG00000187486	Protein Coding	diabetes_mellitus_noninsulin_dependent	chr11
KCNJ11	ENSG00000187486	Protein Coding	diabetes_mellitus	chr11
KCNJ11	ENSG00000187486	Protein Coding	maturity_onset_diabetes_of_the_young	chr11
KCNJ11	ENSG00000187486	Protein Coding	diabetes_mellitus_permanent_neonatal	chr11
KCNJ11	ENSG00000187486	Protein Coding	monogenic_diabetes	chr11
KCNJ11	ENSG00000187486	Protein Coding	diabetes_mellitus_transient_neonatal_1	chr11
KCNJ11	ENSG00000187486	Protein Coding	epiphyseal_dysplasia_multiple_with_early_onset_diabetes_mellitus_2	chr11
KCNJ11	ENSG00000187486	Protein Coding	neonatal_diabetes_mellitus	chr11
KCNJ11	ENSG00000187486	Protein Coding	gestational_diabetes	chr11
KCNJ11	ENSG00000187486	Protein Coding	diabetes_mellitus_transient_neonatal_3	chr11
KCNJ11	ENSG00000187486	Protein Coding	pancreatic_beta_cell_agenesis_with_neonatal_diabetes_mellitus	chr11
KCNJ11	ENSG00000187486	Protein Coding	maturity_onset_diabetes_of_the_young_type_13	chr11
MIR21	NA	NA	microvascular_complications_of_diabetes_3	NA
PPARGC1A	ENSG00000109819	Protein Coding	diabetes_mellitus_noninsulin_dependent	chr4
FGF2	ENSG00000138685	Protein Coding	microvascular_complications_of_diabetes_5	chr4
FGF2	ENSG00000138685	Protein Coding	microvascular_complications_of_diabetes_1	chr4
AGTR1	ENSG00000144891	Protein Coding	diabetes_mellitus_noninsulin_dependent	chr3
AGTR1	ENSG00000144891	Protein Coding	diabetes_mellitus	chr3
AGTR1	ENSG00000144891	Protein Coding	microvascular_complications_of_diabetes_3	chr3
FOXO1	ENSG00000150907	Protein Coding	diabetes_mellitus_noninsulin_dependent	chr13
IL2	ENSG00000109471	Protein Coding	diabetes_mellitus	chr4
NOS2	ENSG00000007171	Protein Coding	diabetes_mellitus_insulin_dependent	chr17
GHR	ENSG00000112964	Protein Coding	diabetes_mellitus_insulin_dependent	chr5
AKT2	ENSG00000105221	Protein Coding	diabetes_mellitus_noninsulin_dependent	chr19
AKT2	ENSG00000105221	Protein Coding	diabetes_mellitus	chr19
APOC3	ENSG00000110245	Protein Coding	diabetes_mellitus_noninsulin_dependent	chr11
APOC3	ENSG00000110245	Protein Coding	maturity_onset_diabetes_of_the_young	chr11
FOXP3	ENSG00000049768	Protein Coding	diabetes_mellitus	chrX
FOXP3	ENSG00000049768	Protein Coding	diabetes_mellitus_insulin_dependent	chrX
MIR34A	NA	NA	diabetes_mellitus	NA
LRP5	ENSG00000162337	Protein Coding	diabetes_mellitus	chr11
LRP5	ENSG00000162337	Protein Coding	type_1_diabetes_mellitus_4	chr11
IRS1	ENSG00000169047	Protein Coding	diabetes_mellitus_noninsulin_dependent	chr2
IRS1	ENSG00000169047	Protein Coding	diabetes_mellitus	chr2
IRS1	ENSG00000169047	Protein Coding	maturity_onset_diabetes_of_the_young	chr2
IRS1	ENSG00000169047	Protein Coding	gestational_diabetes	chr2
IL1A	ENSG00000115008	Protein Coding	diabetes_mellitus	chr2
CETP	ENSG00000087237	Protein Coding	diabetes_mellitus_noninsulin_dependent	chr16
HBA2	ENSG00000188536	Protein Coding	type_1_diabetes_mellitus_7	chr16
HBA2	ENSG00000188536	Protein Coding	type_1_diabetes_mellitus_11	chr16
HBA2	ENSG00000188536	Protein Coding	diabetes_mellitus_insulin_dependent_24	chr16
HBA2	ENSG00000188536	Protein Coding	type_1_diabetes_mellitus_5	chr16
TCF7L2	ENSG00000148737	Protein Coding	diabetes_mellitus_noninsulin_dependent	chr10
TCF7L2	ENSG00000148737	Protein Coding	gestational_diabetes	chr10
TCF7L2	ENSG00000148737	Protein Coding	prediabetes_syndrome	chr10
TCF7L2	ENSG00000148737	Protein Coding	diabetes_mellitus	chr10
GATA6	ENSG00000141448	Protein Coding	diabetes_mellitus	chr18
GATA6	ENSG00000141448	Protein Coding	diabetes_mellitus_permanent_neonatal	chr18
ADA	ENSG00000196839	Protein Coding	maturity_onset_diabetes_of_the_young	chr20
INSR	ENSG00000171105	Protein Coding	diabetes_mellitus_noninsulin_dependent	chr19
INSR	ENSG00000171105	Protein Coding	diabetes_mellitus	chr19
INSR	ENSG00000171105	Protein Coding	pineal_hyperplasia_insulin_resistant_diabetes_mellitus_and_somatic_abnormalities	chr19
INSR	ENSG00000171105	Protein Coding	gestational_diabetes	chr19
INSR	ENSG00000171105	Protein Coding	diabetes_mellitus_insulin_resistant_with_acanthosis_nigricans	chr19
SELE	ENSG00000007908	Protein Coding	diabetes_mellitus_noninsulin_dependent	chr1
NEUROD1	ENSG00000162992	Protein Coding	diabetes_mellitus_noninsulin_dependent	chr2
NEUROD1	ENSG00000162992	Protein Coding	diabetes_mellitus	chr2
NEUROD1	ENSG00000162992	Protein Coding	diabetes_mellitus_insulin_dependent	chr2
NEUROD1	ENSG00000162992	Protein Coding	neonatal_diabetes_mellitus	chr2
NEUROD1	ENSG00000162992	Protein Coding	type_1_diabetes_mellitus_7	chr2
NEUROD1	ENSG00000162992	Protein Coding	maturity_onset_diabetes_of_the_young_type_6	chr2
NEUROD1	ENSG00000162992	Protein Coding	maturity_onset_diabetes_of_the_young	chr2
TGFB2	ENSG00000092969	Protein Coding	microvascular_complications_of_diabetes_1	chr1
WFS1	ENSG00000109501	Protein Coding	diabetes_insipidus_neurohypophyseal	chr4
WFS1	ENSG00000109501	Protein Coding	diabetes_mellitus_noninsulin_dependent	chr4
WFS1	ENSG00000109501	Protein Coding	diabetes_insipidus	chr4
WFS1	ENSG00000109501	Protein Coding	diabetes_mellitus	chr4
WFS1	ENSG00000109501	Protein Coding	diabetes_mellitus_insulin_dependent	chr4
CD79A	ENSG00000105369	Protein Coding	diabetes_mellitus_insulin_dependent	chr19
PIK3R1	ENSG00000145675	Protein Coding	diabetes_mellitus_noninsulin_dependent	chr5
PIK3R1	ENSG00000145675	Protein Coding	diabetes_mellitus	chr5
LEPR	ENSG00000116678	Protein Coding	diabetes_mellitus_noninsulin_dependent	chr1
MAPK8	ENSG00000107643	Protein Coding	diabetes_mellitus	chr10
MAPK8	ENSG00000107643	Protein Coding	diabetes_mellitus_noninsulin_dependent	chr10
HLA-A	ENSG00000206503	Protein Coding	diabetes_mellitus	chr6
HLA-A	ENSG00000206503	Protein Coding	diabetes_mellitus_insulin_dependent	chr6
PPARA	ENSG00000186951	Protein Coding	diabetes_mellitus	chr22
PPARA	ENSG00000186951	Protein Coding	diabetes_mellitus_noninsulin_dependent	chr22
MIR155	NA	NA	diabetes_mellitus	NA
PON1	ENSG00000005421	Protein Coding	diabetes_mellitus	chr7
PON1	ENSG00000005421	Protein Coding	microvascular_complications_of_diabetes_5	chr7
PON1	ENSG00000005421	Protein Coding	diabetes_mellitus_noninsulin_dependent	chr7
MEG3	ENSG00000214548	lincRNA	diabetes_mellitus	chr14
MEG3	ENSG00000214548	lincRNA	diabetes_mellitus_insulin_dependent	chr14
ABCA4	ENSG00000198691	Protein Coding	type_1_diabetes_mellitus_13	chr1
NR1H2	ENSG00000131408	Protein Coding	diabetes_mellitus_noninsulin_dependent	chr19
CRH	ENSG00000147571	Protein Coding	diabetes_insipidus	chr8
AIRE	ENSG00000160224	Protein Coding	diabetes_mellitus	chr21
AIRE	ENSG00000160224	Protein Coding	diabetes_mellitus_insulin_dependent	chr21
AIRE	ENSG00000160224	Protein Coding	type_1_diabetes_mellitus_17	chr21
AIRE	ENSG00000160224	Protein Coding	type_1_diabetes_mellitus_5	chr21
SOD2	ENSG00000112096	Protein Coding	diabetes_mellitus	chr6
SOD2	ENSG00000112096	Protein Coding	type_1_diabetes_mellitus_10	chr6
SOD2	ENSG00000112096	Protein Coding	microvascular_complications_of_diabetes_6	chr6
PTPN22	ENSG00000134242	Protein Coding	diabetes_mellitus	chr1
PTPN22	ENSG00000134242	Protein Coding	diabetes_mellitus_insulin_dependent	chr1
LTA	ENSG00000226979	Protein Coding	diabetes_mellitus	chr6
LTA	ENSG00000226979	Protein Coding	diabetes_mellitus_insulin_dependent	chr6
PLAGL1	ENSG00000118495	Protein Coding	diabetes_mellitus	chr6
PLAGL1	ENSG00000118495	Protein Coding	neonatal_diabetes_mellitus	chr6
PLAGL1	ENSG00000118495	Protein Coding	diabetes_mellitus_transient_neonatal_1	chr6
F7	ENSG00000057593	Protein Coding	diabetes_mellitus_noninsulin_dependent	chr13
HBA1	ENSG00000206172	Protein Coding	diabetes_mellitus_noninsulin_dependent	chr16
HBA1	ENSG00000206172	Protein Coding	type_1_diabetes_mellitus_7	chr16
HBA1	ENSG00000206172	Protein Coding	type_1_diabetes_mellitus_11	chr16
HBA1	ENSG00000206172	Protein Coding	diabetes_mellitus_insulin_dependent_24	chr16
CRP	ENSG00000132693	Protein Coding	diabetes_mellitus_noninsulin_dependent	chr1
CRP	ENSG00000132693	Protein Coding	maturity_onset_diabetes_of_the_young	chr1
CRP	ENSG00000132693	Protein Coding	prediabetes_syndrome	chr1
CRP	ENSG00000132693	Protein Coding	diabetes_mellitus	chr1
ALB	ENSG00000163631	Protein Coding	diabetes_mellitus_noninsulin_dependent	chr4
ALB	ENSG00000163631	Protein Coding	diabetes_mellitus	chr4
ALB	ENSG00000163631	Protein Coding	microvascular_complications_of_diabetes_3	chr4
ALB	ENSG00000163631	Protein Coding	prediabetes_syndrome	chr4
ALB	ENSG00000163631	Protein Coding	microvascular_complications_of_diabetes_5	chr4
ALB	ENSG00000163631	Protein Coding	diabetes_mellitus_insulin_dependent	chr4
IGFBP3	ENSG00000146674	Protein Coding	diabetes_mellitus_noninsulin_dependent	chr7
IGFBP3	ENSG00000146674	Protein Coding	diabetes_mellitus_insulin_dependent	chr7
IGFBP3	ENSG00000146674	Protein Coding	pineal_hyperplasia_insulin_resistant_diabetes_mellitus_and_somatic_abnormalities	chr7
CDKN1C	ENSG00000129757	Protein Coding	intrauterine_growth_restriction_short_stature_early_adult_onset_diabetes_syndrome	chr11
HSPD1	ENSG00000144381	Protein Coding	diabetes_mellitus	chr2
HSPD1	ENSG00000144381	Protein Coding	diabetes_mellitus_insulin_dependent	chr2
B2M	ENSG00000166710	Protein Coding	diabetes_mellitus_insulin_dependent	chr15
TG	ENSG00000042832	Protein Coding	diabetes_mellitus_insulin_dependent	chr8
TCF4	ENSG00000196628	Protein Coding	type_1_diabetes_mellitus_6	chr18
ICAM1	ENSG00000090339	Protein Coding	microvascular_complications_of_diabetes_1	chr19
ICAM1	ENSG00000090339	Protein Coding	microvascular_complications_of_diabetes_5	chr19
PKLR	ENSG00000143627	Protein Coding	maturity_onset_diabetes_of_the_young	chr1
SERPINF1	ENSG00000132386	Protein Coding	microvascular_complications_of_diabetes_5	chr17
SERPINF1	ENSG00000132386	Protein Coding	microvascular_complications_of_diabetes_1	chr17
PAX4	ENSG00000106331	Protein Coding	maturity_onset_diabetes_of_the_young_type_9	chr7
PAX4	ENSG00000106331	Protein Coding	maturity_onset_diabetes_of_the_young	chr7
PAX4	ENSG00000106331	Protein Coding	diabetes_mellitus_noninsulin_dependent	chr7
PAX4	ENSG00000106331	Protein Coding	monogenic_diabetes	chr7
PAX4	ENSG00000106331	Protein Coding	diabetes_mellitus_insulin_dependent	chr7
PAX4	ENSG00000106331	Protein Coding	diabetes_mellitus_ketosis_prone	chr7
PAX4	ENSG00000106331	Protein Coding	diabetes_mellitus	chr7
LCAT	ENSG00000213398	Protein Coding	diabetes_mellitus_noninsulin_dependent	chr16
CP	ENSG00000047457	Protein Coding	diabetes_mellitus	chr3
AVP	ENSG00000101200	Protein Coding	diabetes_insipidus	chr20
AVP	ENSG00000101200	Protein Coding	hereditary_central_diabetes_insipidus	chr20
AVP	ENSG00000101200	Protein Coding	diabetes_insipidus_nephrogenic_autosomal	chr20
AVP	ENSG00000101200	Protein Coding	diabetes_insipidus_neurohypophyseal	chr20
L1CAM	ENSG00000198910	Protein Coding	diabetes_insipidus_nephrogenic_autosomal	chrX
BGLAP	ENSG00000242252	Protein Coding	diabetes_mellitus_insulin_dependent	chr1
EPO	ENSG00000130427	Protein Coding	diabetes_mellitus	chr7
EPO	ENSG00000130427	Protein Coding	microvascular_complications_of_diabetes_2	chr7
G6PC	ENSG00000131482	Protein Coding	diabetes_mellitus_noninsulin_dependent	chr17
C4A	ENSG00000244731	Protein Coding	diabetes_mellitus_insulin_dependent	chr6
C4A	ENSG00000244731	Protein Coding	diabetes_mellitus	chr6
HLA-DQA1	ENSG00000196735	Protein Coding	diabetes_mellitus	chr6
HLA-DQA1	ENSG00000196735	Protein Coding	diabetes_mellitus_insulin_dependent	chr6
SIRT1	ENSG00000096717	Protein Coding	diabetes_mellitus_noninsulin_dependent	chr10
ENPP1	ENSG00000197594	Protein Coding	diabetes_mellitus	chr6
ENPP1	ENSG00000197594	Protein Coding	diabetes_mellitus_noninsulin_dependent	chr6
SLC2A2	ENSG00000163581	Protein Coding	diabetes_mellitus_noninsulin_dependent	chr3
SLC2A2	ENSG00000163581	Protein Coding	diabetes_mellitus	chr3
SLC2A2	ENSG00000163581	Protein Coding	maturity_onset_diabetes_of_the_young	chr3
SLC2A2	ENSG00000163581	Protein Coding	neonatal_diabetes_mellitus	chr3
PRL	ENSG00000172179	Protein Coding	diabetes_insipidus	chr6
PRL	ENSG00000172179	Protein Coding	diabetes_insipidus_neurohypophyseal	chr6
IFIH1	ENSG00000115267	Protein Coding	diabetes_mellitus	chr2
IFIH1	ENSG00000115267	Protein Coding	diabetes_mellitus_insulin_dependent	chr2
IFIH1	ENSG00000115267	Protein Coding	diabetes_mellitus_insulin_dependent_19	chr2
MT-ND1	ENSG00000198888	Protein Coding	diabetes_mellitus_noninsulin_dependent	chrM
MT-ND1	ENSG00000198888	Protein Coding	diabetes_mellitus	chrM
MTTP	ENSG00000138823	Protein Coding	diabetes_mellitus_noninsulin_dependent	chr4
TPO	ENSG00000115705	Protein Coding	diabetes_mellitus_insulin_dependent	chr2
MIR145	NA	NA	diabetes_mellitus	NA
KDR	ENSG00000128052	Protein Coding	microvascular_complications_of_diabetes_5	chr4
MC4R	ENSG00000166603	Protein Coding	diabetes_mellitus_noninsulin_dependent	chr18
MC4R	ENSG00000166603	Protein Coding	monogenic_diabetes	chr18
TEK	ENSG00000120156	Protein Coding	microvascular_complications_of_diabetes_5	chr9
APOA5	ENSG00000110243	Protein Coding	diabetes_mellitus	chr11
IL18	ENSG00000150782	Protein Coding	diabetes_mellitus_noninsulin_dependent	chr11
KCNQ1OT1	ENSG00000269821	antisense	diabetes_mellitus_transient_neonatal_1	chr11
LIPC	ENSG00000166035	Protein Coding	diabetes_mellitus_noninsulin_dependent	chr15
LIPC	ENSG00000166035	Protein Coding	diabetes_mellitus	chr15
FOXM1	ENSG00000111206	Protein Coding	maturity_onset_diabetes_of_the_young	chr12
MIR29A	NA	NA	diabetes_mellitus_noninsulin_dependent	NA
FGF3	ENSG00000186895	Protein Coding	type_1_diabetes_mellitus_5	chr11
FGF3	ENSG00000186895	Protein Coding	type_1_diabetes_mellitus_12	chr11
FGF3	ENSG00000186895	Protein Coding	type_1_diabetes_mellitus_8	chr11
FGF3	ENSG00000186895	Protein Coding	type_1_diabetes_mellitus_4	chr11
FGF3	ENSG00000186895	Protein Coding	type_1_diabetes_mellitus_2	chr11
MIR126	NA	NA	diabetes_mellitus_noninsulin_dependent	NA
GNB3	ENSG00000111664	Protein Coding	diabetes_mellitus_noninsulin_dependent	chr12
EIF2AK3	ENSG00000172071	Protein Coding	epiphyseal_dysplasia_multiple_with_early_onset_diabetes_mellitus_2	chr2
EIF2AK3	ENSG00000172071	Protein Coding	neonatal_diabetes_mellitus	chr2
EIF2AK3	ENSG00000172071	Protein Coding	diabetes_mellitus_permanent_neonatal	chr2
MIR29C	NA	NA	diabetes_mellitus_noninsulin_dependent	NA
MIR125A	NA	NA	diabetes_mellitus_noninsulin_dependent	NA
HLA-DPB1	ENSG00000223865	Protein Coding	diabetes_mellitus	chr6
HLA-DPB1	ENSG00000223865	Protein Coding	diabetes_mellitus_insulin_dependent	chr6
GK	ENSG00000198814	Protein Coding	diabetes_mellitus	chrX
IL2RA	ENSG00000134460	Protein Coding	diabetes_mellitus	chr10
IL2RA	ENSG00000134460	Protein Coding	diabetes_mellitus_insulin_dependent	chr10
IL2RA	ENSG00000134460	Protein Coding	diabetes_mellitus_insulin_dependent_10_2	chr10
IKBKB	ENSG00000104365	Protein Coding	diabetes_mellitus_noninsulin_dependent	chr8
SPINK1	ENSG00000164266	Protein Coding	diabetes_mellitus	chr5
PRKCD	ENSG00000163932	Protein Coding	diabetes_mellitus	chr3
IAPP	ENSG00000121351	Protein Coding	diabetes_mellitus_noninsulin_dependent	chr12
IAPP	ENSG00000121351	Protein Coding	diabetes_mellitus	chr12
IAPP	ENSG00000121351	Protein Coding	maturity_onset_diabetes_of_the_young	chr12
IAPP	ENSG00000121351	Protein Coding	diabetes_mellitus_insulin_dependent	chr12
APOA2	ENSG00000158874	Protein Coding	diabetes_mellitus_noninsulin_dependent	chr1
AVPR2	ENSG00000126895	Protein Coding	diabetes_insipidus_neurohypophyseal	chrX
AVPR2	ENSG00000126895	Protein Coding	diabetes_insipidus_nephrogenic_autosomal	chrX
AVPR2	ENSG00000126895	Protein Coding	diabetes_insipidus	chrX
AVPR2	ENSG00000126895	Protein Coding	diabetes_insipidus_nephrogenic_x_linked	chrX
PPT1	ENSG00000131238	Protein Coding	diabetes_mellitus_permanent_neonatal	chr1
SLC17A5	ENSG00000119899	Protein Coding	diabetes_mellitus_noninsulin_dependent	chr6
CNR1	ENSG00000118432	Protein Coding	diabetes_mellitus_noninsulin_dependent	chr6
IL17A	ENSG00000112115	Protein Coding	type_1_diabetes_mellitus_10	chr6
NEUROG3	ENSG00000122859	Protein Coding	maturity_onset_diabetes_of_the_young	chr10
CXCL12	ENSG00000107562	Protein Coding	microvascular_complications_of_diabetes_1	chr10
CXCL12	ENSG00000107562	Protein Coding	type_1_diabetes_mellitus_10	chr10
RETN	ENSG00000104918	Protein Coding	diabetes_mellitus	chr19
RETN	ENSG00000104918	Protein Coding	gestational_diabetes	chr19
RETN	ENSG00000104918	Protein Coding	diabetes_mellitus_noninsulin_dependent	chr19
UROD	ENSG00000126088	Protein Coding	diabetes_mellitus_transient_neonatal_1	chr1
SREBF1	ENSG00000072310	Protein Coding	diabetes_mellitus_noninsulin_dependent	chr17
VCAM1	ENSG00000162692	Protein Coding	microvascular_complications_of_diabetes_1	chr1
VCAM1	ENSG00000162692	Protein Coding	microvascular_complications_of_diabetes_5	chr1
VCAM1	ENSG00000162692	Protein Coding	diabetes_mellitus_noninsulin_dependent	chr1
AQP2	ENSG00000167580	Protein Coding	diabetes_insipidus_nephrogenic_autosomal	chr12
AQP2	ENSG00000167580	Protein Coding	diabetes_insipidus	chr12
AQP2	ENSG00000167580	Protein Coding	diabetes_insipidus_neurohypophyseal	chr12
AQP2	ENSG00000167580	Protein Coding	diabetes_insipidus_nephrogenic_x_linked	chr12
NAGLU	ENSG00000108784	Protein Coding	microvascular_complications_of_diabetes_3	chr17
KLF11	ENSG00000172059	Protein Coding	neonatal_diabetes_mellitus	chr2
KLF11	ENSG00000172059	Protein Coding	maturity_onset_diabetes_of_the_young_type_7	chr2
KLF11	ENSG00000172059	Protein Coding	maturity_onset_diabetes_of_the_young	chr2
PCK1	ENSG00000124253	Protein Coding	diabetes_mellitus_noninsulin_dependent	chr20
PCK1	ENSG00000124253	Protein Coding	maturity_onset_diabetes_of_the_young	chr20
MIP	ENSG00000135517	Protein Coding	diabetes_insipidus_nephrogenic_autosomal	chr12
SUMO1	ENSG00000116030	Protein Coding	type_1_diabetes_mellitus_5	chr2
MIR96	NA	NA	ataxia_combined_cerebellar_and_peripheral_with_hearing_loss_and_diabetes_mellitus	NA
RFX6	ENSG00000185002	Protein Coding	maturity_onset_diabetes_of_the_young	chr6
ISL1	ENSG00000016082	Protein Coding	maturity_onset_diabetes_of_the_young	chr5
PIK3CG	ENSG00000105851	Protein Coding	diabetes_mellitus	chr7
PIK3CG	ENSG00000105851	Protein Coding	type_1_diabetes_mellitus_15	chr7
SHBG	ENSG00000129214	Protein Coding	diabetes_mellitus_noninsulin_dependent	chr17
SHBG	ENSG00000129214	Protein Coding	diabetes_mellitus	chr17
SHBG	ENSG00000129214	Protein Coding	gestational_diabetes	chr17
APPL1	ENSG00000157500	Protein Coding	maturity_onset_diabetes_of_the_young	chr3
APPL1	ENSG00000157500	Protein Coding	maturity_onset_diabetes_of_the_young_type_14	chr3
APOC2	ENSG00000234906	Protein Coding	diabetes_mellitus_noninsulin_dependent	chr19
PRPS1	ENSG00000147224	Protein Coding	x_linked_intellectual_disability_limb_spasticity_retinal_dystrophy_diabetes_insipidus_syndrome	chrX
DCC	ENSG00000187323	Protein Coding	type_1_diabetes_mellitus_6	chr18
TLR3	ENSG00000164342	Protein Coding	diabetes_mellitus_insulin_dependent_20	chr4
SLC19A2	ENSG00000117479	Protein Coding	diabetes_mellitus	chr1
SLC19A2	ENSG00000117479	Protein Coding	diabetes_mellitus_permanent_neonatal	chr1
CEL	ENSG00000170835	Protein Coding	maturity_onset_diabetes_of_the_young_type_8_with_exocrine_dysfunction_2	chr9
CEL	ENSG00000170835	Protein Coding	maturity_onset_diabetes_of_the_young	chr9
CEL	ENSG00000170835	Protein Coding	monogenic_diabetes	chr9
KCNJ5	ENSG00000120457	Protein Coding	neonatal_diabetes_mellitus	chr11
HK1	ENSG00000156515	Protein Coding	diabetes_mellitus	chr10
SLC12A1	ENSG00000074803	Protein Coding	diabetes_insipidus	chr15
SLC12A1	ENSG00000074803	Protein Coding	diabetes_insipidus_nephrogenic_autosomal	chr15
MT-ND2	ENSG00000198763	Protein Coding	diabetes_mellitus_noninsulin_dependent	chrM
BRD4	ENSG00000141867	Protein Coding	diabetes_mellitus_ketosis_prone	chr19
BLK	ENSG00000136573	Protein Coding	maturity_onset_diabetes_of_the_young	chr8
BLK	ENSG00000136573	Protein Coding	maturity_onset_diabetes_of_the_young_type_11	chr8
CFB	ENSG00000243649	Protein Coding	diabetes_mellitus_insulin_dependent	chr6
GFPT1	ENSG00000198380	Protein Coding	diabetes_mellitus_noninsulin_dependent	chr2
NR2F2	ENSG00000185551	Protein Coding	maturity_onset_diabetes_of_the_young	chr15
PLAT	ENSG00000104368	Protein Coding	diabetes_mellitus_noninsulin_dependent	chr8
GAD1	ENSG00000128683	Protein Coding	diabetes_mellitus_ketosis_prone	chr2
GAD1	ENSG00000128683	Protein Coding	prediabetes_syndrome	chr2
GAD1	ENSG00000128683	Protein Coding	diabetes_mellitus_insulin_dependent	chr2
GAD1	ENSG00000128683	Protein Coding	diabetes_mellitus	chr2
FOXA2	ENSG00000125798	Protein Coding	maturity_onset_diabetes_of_the_young	chr20
ZFP57	ENSG00000204644	Protein Coding	diabetes_mellitus	chr6
ZFP57	ENSG00000204644	Protein Coding	diabetes_mellitus_transient_neonatal_1	chr6
ZFP57	ENSG00000204644	Protein Coding	neonatal_diabetes_mellitus	chr6
MIR181A2	NA	NA	diabetes_mellitus	NA
IGFBP1	ENSG00000146678	Protein Coding	diabetes_mellitus_noninsulin_dependent	chr7
IGFBP1	ENSG00000146678	Protein Coding	diabetes_mellitus	chr7
IGFBP1	ENSG00000146678	Protein Coding	diabetes_mellitus_insulin_dependent	chr7
IGFBP1	ENSG00000146678	Protein Coding	type_1_diabetes_mellitus_7	chr7
PPARD	ENSG00000112033	Protein Coding	diabetes_mellitus_noninsulin_dependent	chr6
SST	ENSG00000157005	Protein Coding	diabetes_mellitus_noninsulin_dependent	chr3
SST	ENSG00000157005	Protein Coding	microvascular_complications_of_diabetes_1	chr3
SST	ENSG00000157005	Protein Coding	diabetes_mellitus	chr3
SST	ENSG00000157005	Protein Coding	diabetes_mellitus_insulin_dependent	chr3
HSD11B1	ENSG00000117594	Protein Coding	diabetes_mellitus_noninsulin_dependent	chr1
MIR132	NA	NA	diabetes_mellitus	NA
INPPL1	ENSG00000165458	Protein Coding	diabetes_mellitus_noninsulin_dependent	chr11
INPPL1	ENSG00000165458	Protein Coding	diabetes_mellitus	chr11
HCCS	ENSG00000004961	Protein Coding	type_1_diabetes_mellitus_15	chrX
HCCS	ENSG00000004961	Protein Coding	type_1_diabetes_mellitus_10	chrX
HCCS	ENSG00000004961	Protein Coding	type_1_diabetes_mellitus_6	chrX
HCCS	ENSG00000004961	Protein Coding	type_1_diabetes_mellitus_5	chrX
HCCS	ENSG00000004961	Protein Coding	type_1_diabetes_mellitus_3	chrX
MT-TL1	NA	NA	diabetes_and_deafness_maternally_inherited	NA
FLT1	ENSG00000102755	Protein Coding	microvascular_complications_of_diabetes_5	chr13
FLT1	ENSG00000102755	Protein Coding	microvascular_complications_of_diabetes_1	chr13
FASN	ENSG00000169710	Protein Coding	diabetes_mellitus_noninsulin_dependent	chr17
CLCNKA	ENSG00000186510	Protein Coding	diabetes_insipidus	chr1
CLCNKA	ENSG00000186510	Protein Coding	diabetes_insipidus_nephrogenic_autosomal	chr1
TNNT1	ENSG00000105048	Protein Coding	type_1_diabetes_mellitus_3	chr19
MIR206	NA	NA	diabetes_mellitus_noninsulin_dependent	NA
GHRL	ENSG00000157017	Protein Coding	diabetes_mellitus_noninsulin_dependent	chr3
PTF1A	ENSG00000168267	Protein Coding	diabetes_mellitus	chr10
PTF1A	ENSG00000168267	Protein Coding	diabetes_mellitus_permanent_neonatal	chr10
PTF1A	ENSG00000168267	Protein Coding	neonatal_diabetes_mellitus	chr10
IRS2	ENSG00000185950	Protein Coding	diabetes_mellitus_noninsulin_dependent	chr13
IRS2	ENSG00000185950	Protein Coding	diabetes_mellitus	chr13
IRS2	ENSG00000185950	Protein Coding	gestational_diabetes	chr13
HMGCR	ENSG00000113161	Protein Coding	diabetes_mellitus	chr5
HMGCR	ENSG00000113161	Protein Coding	diabetes_mellitus_noninsulin_dependent	chr5
GZMB	ENSG00000100453	Protein Coding	diabetes_mellitus	chr14
OLR1	ENSG00000173391	Protein Coding	diabetes_mellitus	chr12
ALMS1	ENSG00000116127	Protein Coding	diabetes_mellitus	chr2
GGT1	ENSG00000100031	Protein Coding	diabetes_mellitus_noninsulin_dependent	chr22
CDKN2B-AS1	ENSG00000240498	antisense	diabetes_mellitus	chr9
CDKN2B-AS1	ENSG00000240498	antisense	diabetes_mellitus_noninsulin_dependent	chr9
ABCA12	ENSG00000144452	Protein Coding	type_1_diabetes_mellitus_13	chr2
PEG3	ENSG00000198300	Protein Coding	diabetes_mellitus_transient_neonatal_1	chr19
MALAT1	ENSG00000251562	lincRNA	diabetes_mellitus	chr11
MALAT1	ENSG00000251562	lincRNA	microvascular_complications_of_diabetes_3	chr11
PIK3CD	ENSG00000171608	Protein Coding	diabetes_mellitus	chr1
LPA	ENSG00000198670	Protein Coding	diabetes_mellitus_noninsulin_dependent	chr6
LPA	ENSG00000198670	Protein Coding	diabetes_mellitus	chr6
LPA	ENSG00000198670	Protein Coding	diabetes_mellitus_insulin_dependent	chr6
PRKCB	ENSG00000166501	Protein Coding	microvascular_complications_of_diabetes_5	chr16
PCK2	ENSG00000100889	Protein Coding	diabetes_mellitus_noninsulin_dependent	chr14
ADRB3	ENSG00000188778	Protein Coding	diabetes_mellitus_noninsulin_dependent	chr8
ADRB3	ENSG00000188778	Protein Coding	diabetes_mellitus	chr8
ADRB3	ENSG00000188778	Protein Coding	gestational_diabetes	chr8
HMGA1	ENSG00000137309	Protein Coding	diabetes_mellitus_noninsulin_dependent	chr6
SH2B3	ENSG00000111252	Protein Coding	diabetes_mellitus	chr12
MIAT	ENSG00000225783	lincRNA	microvascular_complications_of_diabetes_5	chr22
SOCS3	ENSG00000184557	Protein Coding	diabetes_mellitus_noninsulin_dependent	chr17
SOCS3	ENSG00000184557	Protein Coding	diabetes_mellitus	chr17
NLRP12	ENSG00000142405	Protein Coding	type_1_diabetes_mellitus_8	chr19
NAMPT	ENSG00000105835	Protein Coding	diabetes_mellitus_noninsulin_dependent	chr7
NAMPT	ENSG00000105835	Protein Coding	diabetes_mellitus	chr7
NAMPT	ENSG00000105835	Protein Coding	gestational_diabetes	chr7
PDP1	ENSG00000164951	Protein Coding	diabetes_mellitus_noninsulin_dependent	chr8
GYS1	ENSG00000104812	Protein Coding	diabetes_mellitus_noninsulin_dependent	chr19
SPTBN2	ENSG00000173898	Protein Coding	type_1_diabetes_mellitus_4	chr11
PNPLA2	ENSG00000177666	Protein Coding	diabetes_mellitus_noninsulin_dependent	chr11
TNFRSF10A	ENSG00000104689	Protein Coding	type_1_diabetes_mellitus_18	chr8
TNFRSF10A	ENSG00000104689	Protein Coding	type_1_diabetes_mellitus_10	chr8
TNFRSF10A	ENSG00000104689	Protein Coding	type_1_diabetes_mellitus_5	chr8
PVT1	ENSG00000249859	lincRNA	diabetes_mellitus_noninsulin_dependent	chr8
PVT1	ENSG00000249859	lincRNA	diabetes_mellitus	chr8
PVT1	ENSG00000249859	lincRNA	diabetes_mellitus_insulin_dependent	chr8
PVT1	ENSG00000249859	lincRNA	microvascular_complications_of_diabetes_3	chr8
SLC2A4	ENSG00000181856	Protein Coding	diabetes_mellitus_noninsulin_dependent	chr17
SLC2A4	ENSG00000181856	Protein Coding	diabetes_mellitus	chr17
SLC2A4	ENSG00000181856	Protein Coding	gestational_diabetes	chr17
IGFBP2	ENSG00000115457	Protein Coding	diabetes_mellitus_insulin_dependent	chr2
PRKAA2	ENSG00000162409	Protein Coding	diabetes_mellitus_noninsulin_dependent	chr1
SOCS1	ENSG00000185338	Protein Coding	diabetes_mellitus_noninsulin_dependent	chr16
SOCS1	ENSG00000185338	Protein Coding	diabetes_mellitus	chr16
NPHS1	ENSG00000161270	Protein Coding	microvascular_complications_of_diabetes_3	chr19
ONECUT1	ENSG00000169856	Protein Coding	maturity_onset_diabetes_of_the_young	chr15
PSMD9	ENSG00000110801	Protein Coding	maturity_onset_diabetes_of_the_young	chr12
ACP1	ENSG00000143727	Protein Coding	diabetes_mellitus_noninsulin_dependent	chr2
RPSA	ENSG00000168028	Protein Coding	type_1_diabetes_mellitus_6	chr3
GALNT3	ENSG00000115339	Protein Coding	type_1_diabetes_mellitus_7	chr2
UCP3	ENSG00000175564	Protein Coding	diabetes_mellitus_noninsulin_dependent	chr11
RBP4	ENSG00000138207	Protein Coding	diabetes_mellitus_noninsulin_dependent	chr10
RBP4	ENSG00000138207	Protein Coding	gestational_diabetes	chr10
UCP2	ENSG00000175567	Protein Coding	diabetes_mellitus_noninsulin_dependent	chr11
MIR140	NA	NA	diabetes_mellitus	NA
MIR30E	NA	NA	diabetes_mellitus	NA
REG1A	ENSG00000115386	Protein Coding	maturity_onset_diabetes_of_the_young	chr2
AGER	ENSG00000204305	Protein Coding	diabetes_mellitus_noninsulin_dependent	chr6
AGER	ENSG00000204305	Protein Coding	diabetes_mellitus	chr6
AGER	ENSG00000204305	Protein Coding	microvascular_complications_of_diabetes_5	chr6
AGER	ENSG00000204305	Protein Coding	microvascular_complications_of_diabetes_3	chr6
MIR197	NA	NA	diabetes_mellitus	NA
MT-TK	NA	NA	diabetes_and_deafness_maternally_inherited	NA
CD80	ENSG00000121594	Protein Coding	type_1_diabetes_mellitus_6	chr3
CD80	ENSG00000121594	Protein Coding	type_1_diabetes_mellitus_13	chr3
OAS1	ENSG00000089127	Protein Coding	diabetes_mellitus_insulin_dependent	chr12
OAS1	ENSG00000089127	Protein Coding	diabetes_mellitus	chr12
GLIS3	ENSG00000107249	Protein Coding	diabetes_mellitus	chr9
GLIS3	ENSG00000107249	Protein Coding	diabetes_mellitus_permanent_neonatal	chr9
GLIS3	ENSG00000107249	Protein Coding	neonatal_diabetes_mellitus	chr9
GLIS3	ENSG00000107249	Protein Coding	diabetes_mellitus_neonatal_with_congenital_hypothyroidism	chr9
TUG1	ENSG00000253352	bidirectional_promoter_lncRNA	diabetes_mellitus	chr22
DNMT3L	ENSG00000142182	Protein Coding	diabetes_mellitus_transient_neonatal_1	chr21
CASP7	ENSG00000165806	Protein Coding	type_1_diabetes_mellitus_17	chr10
PSMB9	ENSG00000240065	Protein Coding	diabetes_mellitus_insulin_dependent	chr6
GAS5	ENSG00000234741	processed_transcript	diabetes_mellitus_noninsulin_dependent	chr1
SLC11A1	ENSG00000018280	Protein Coding	type_1_diabetes_mellitus_13	chr2
SLC11A1	ENSG00000018280	Protein Coding	type_1_diabetes_mellitus_12	chr2
SLC11A1	ENSG00000018280	Protein Coding	type_1_diabetes_mellitus_7	chr2
LEPQTL1	NA	NA	diabetes_mellitus_noninsulin_dependent	NA
CAPN5	ENSG00000149260	Protein Coding	diabetes_mellitus_noninsulin_dependent	chr11
NKX2-2	ENSG00000125820	Protein Coding	maturity_onset_diabetes_of_the_young	chr20
GCG	ENSG00000115263	Protein Coding	diabetes_mellitus_noninsulin_dependent	chr2
GCG	ENSG00000115263	Protein Coding	diabetes_mellitus	chr2
GCG	ENSG00000115263	Protein Coding	maturity_onset_diabetes_of_the_young	chr2
GCG	ENSG00000115263	Protein Coding	type_1_diabetes_mellitus_15	chr2
GCG	ENSG00000115263	Protein Coding	diabetes_mellitus_insulin_dependent	chr2
GCG	ENSG00000115263	Protein Coding	diabetes_mellitus_insulin_dependent_21	chr2
GCG	ENSG00000115263	Protein Coding	prediabetes_syndrome	chr2
PCBD1	ENSG00000166228	Protein Coding	diabetes_mellitus_noninsulin_dependent	chr10
PCBD1	ENSG00000166228	Protein Coding	maturity_onset_diabetes_of_the_young	chr10
AKR1B1	ENSG00000085662	Protein Coding	diabetes_mellitus_noninsulin_dependent	chr7
AKR1B1	ENSG00000085662	Protein Coding	diabetes_mellitus_insulin_dependent	chr7
AKR1B1	ENSG00000085662	Protein Coding	diabetes_mellitus	chr7
AKR1B1	ENSG00000085662	Protein Coding	microvascular_complications_of_diabetes_5	chr7
AKR1B1	ENSG00000085662	Protein Coding	microvascular_complications_of_diabetes_3	chr7
LPIN1	ENSG00000134324	Protein Coding	diabetes_mellitus_noninsulin_dependent	chr2
IER3IP1	ENSG00000134049	Protein Coding	diabetes_mellitus_permanent_neonatal	chr18
IER3IP1	ENSG00000134049	Protein Coding	microcephaly_epilepsy_and_diabetes_syndrome	chr18
IER3IP1	ENSG00000134049	Protein Coding	epiphyseal_dysplasia_multiple_with_early_onset_diabetes_mellitus_2	chr18
PTPN3	ENSG00000070159	Protein Coding	diabetes_mellitus_noninsulin_dependent	chr9
PTPN3	ENSG00000070159	Protein Coding	diabetes_mellitus_insulin_dependent	chr9
ACACA	ENSG00000278540	Protein Coding	diabetes_mellitus_noninsulin_dependent	chr17
ACACA	ENSG00000278540	Protein Coding	diabetes_mellitus_ketosis_prone	chr17
PRMT7	ENSG00000132600	Protein Coding	diabetes_mellitus_noninsulin_dependent	chr16
IGFBP5	ENSG00000115461	Protein Coding	type_1_diabetes_mellitus_13	chr2
CREM	ENSG00000095794	Protein Coding	type_1_diabetes_mellitus_10	chr10
LIPE	ENSG00000079435	Protein Coding	diabetes_mellitus_noninsulin_dependent	chr19
IL16	ENSG00000172349	Protein Coding	type_1_diabetes_mellitus_10	chr15
DPP4	ENSG00000197635	Protein Coding	diabetes_mellitus	chr2
DPP4	ENSG00000197635	Protein Coding	prediabetes_syndrome	chr2
DPP4	ENSG00000197635	Protein Coding	diabetes_mellitus_noninsulin_dependent	chr2
DPP4	ENSG00000197635	Protein Coding	maturity_onset_diabetes_of_the_young	chr2
ATP6V0A4	ENSG00000105929	Protein Coding	diabetes_insipidus_nephrogenic_autosomal	chr7
MAPK8IP1	ENSG00000121653	Protein Coding	diabetes_mellitus	chr11
MAPK8IP1	ENSG00000121653	Protein Coding	diabetes_mellitus_noninsulin_dependent	chr11
CDKAL1	ENSG00000145996	Protein Coding	diabetes_mellitus_noninsulin_dependent	chr6
CDKAL1	ENSG00000145996	Protein Coding	diabetes_mellitus	chr6
MIR192	NA	NA	microvascular_complications_of_diabetes_3	NA
AQP1	ENSG00000240583	Protein Coding	diabetes_insipidus_nephrogenic_autosomal	chr7
GCKR	ENSG00000084734	Protein Coding	diabetes_mellitus_noninsulin_dependent	chr2
GCKR	ENSG00000084734	Protein Coding	maturity_onset_diabetes_of_the_young	chr2
SLC2A3	ENSG00000059804	Protein Coding	diabetes_mellitus_noninsulin_dependent	chr12
CISD2	ENSG00000145354	Protein Coding	diabetes_insipidus	chr4
MEST	ENSG00000106484	Protein Coding	diabetes_mellitus_transient_neonatal_1	chr7
CD86	ENSG00000114013	Protein Coding	type_1_diabetes_mellitus_6	chr3
CD86	ENSG00000114013	Protein Coding	type_1_diabetes_mellitus_13	chr3
SCD	ENSG00000099194	Protein Coding	diabetes_mellitus_noninsulin_dependent	chr10
FKBP6	ENSG00000077800	Protein Coding	diabetes_mellitus_transient_neonatal_1	chr7
AQP4	ENSG00000171885	Protein Coding	diabetes_insipidus_nephrogenic_autosomal	chr18
PPP1R3A	ENSG00000154415	Protein Coding	diabetes_mellitus	chr7
PPP1R3A	ENSG00000154415	Protein Coding	diabetes_mellitus_noninsulin_dependent	chr7
SLC5A2	ENSG00000140675	Protein Coding	diabetes_mellitus_noninsulin_dependent	chr16
SLC5A2	ENSG00000140675	Protein Coding	diabetes_mellitus_ketosis_prone	chr16
UCP1	ENSG00000109424	Protein Coding	diabetes_mellitus_noninsulin_dependent	chr4
FABP2	ENSG00000145384	Protein Coding	diabetes_mellitus_noninsulin_dependent	chr4
IGF2BP2	ENSG00000073792	Protein Coding	diabetes_mellitus_noninsulin_dependent	chr3
IGF2BP2	ENSG00000073792	Protein Coding	diabetes_mellitus	chr3
INS-IGF2	ENSG00000129965	Protein Coding	diabetes_mellitus_insulin_dependent_2	chr11
INS-IGF2	ENSG00000129965	Protein Coding	diabetes_mellitus	chr11
INS-IGF2	ENSG00000129965	Protein Coding	maturity_onset_diabetes_of_the_young	chr11
INS-IGF2	ENSG00000129965	Protein Coding	diabetes_mellitus_insulin_dependent	chr11
INS-IGF2	ENSG00000129965	Protein Coding	maturity_onset_diabetes_of_the_young_type_10	chr11
INS-IGF2	ENSG00000129965	Protein Coding	type_1_diabetes_mellitus_2	chr11
INS-IGF2	ENSG00000129965	Protein Coding	diabetes_mellitus_permanent_neonatal	chr11
DCAF17	ENSG00000115827	Protein Coding	diabetes_mellitus	chr2
CAPN10	ENSG00000142330	Protein Coding	gestational_diabetes	chr2
CAPN10	ENSG00000142330	Protein Coding	diabetes_mellitus_noninsulin_dependent_1_2	chr2
CAPN10	ENSG00000142330	Protein Coding	diabetes_mellitus	chr2
CAPN10	ENSG00000142330	Protein Coding	diabetes_mellitus_noninsulin_dependent	chr2
CACNA1D	ENSG00000157388	Protein Coding	diabetes_mellitus	chr3
GNAS-AS1	ENSG00000235590	antisense	diabetes_mellitus_transient_neonatal_1	chr20
SLC29A3	ENSG00000198246	Protein Coding	diabetes_mellitus	chr10
ANGPT2	ENSG00000091879	Protein Coding	microvascular_complications_of_diabetes_5	chr8
ANGPT2	ENSG00000091879	Protein Coding	microvascular_complications_of_diabetes_1	chr8
FADS1	ENSG00000149485	Protein Coding	diabetes_mellitus_noninsulin_dependent	chr11
TAB2	ENSG00000055208	Protein Coding	diabetes_mellitus_insulin_dependent_5	chr6
TAB2	ENSG00000055208	Protein Coding	diabetes_mellitus_insulin_dependent	chr6
TAB2	ENSG00000055208	Protein Coding	type_1_diabetes_mellitus_5	chr6
GLP1R	ENSG00000112164	Protein Coding	diabetes_mellitus_noninsulin_dependent	chr6
GLP1R	ENSG00000112164	Protein Coding	diabetes_mellitus	chr6
GLP1R	ENSG00000112164	Protein Coding	maturity_onset_diabetes_of_the_young	chr6
PTGDS	ENSG00000107317	Protein Coding	diabetes_mellitus	chr9
COG2	ENSG00000135775	Protein Coding	diabetes_mellitus_noninsulin_dependent	chr1
COG2	ENSG00000135775	Protein Coding	diabetes_mellitus	chr1
COG2	ENSG00000135775	Protein Coding	prediabetes_syndrome	chr1
GRB10	ENSG00000106070	Protein Coding	diabetes_mellitus_transient_neonatal_1	chr7
CASP14	ENSG00000105141	Protein Coding	type_1_diabetes_mellitus_17	chr19
PGF	ENSG00000119630	Protein Coding	microvascular_complications_of_diabetes_5	chr14
GAD2	ENSG00000136750	Protein Coding	diabetes_mellitus	chr10
GAD2	ENSG00000136750	Protein Coding	diabetes_mellitus_ketosis_prone	chr10
GAD2	ENSG00000136750	Protein Coding	diabetes_mellitus_insulin_dependent	chr10
GAD2	ENSG00000136750	Protein Coding	diabetes_mellitus_noninsulin_dependent	chr10
GAD2	ENSG00000136750	Protein Coding	type_1_diabetes_mellitus_13	chr10
PTPN1	ENSG00000196396	Protein Coding	diabetes_mellitus_noninsulin_dependent	chr20
NKX6-1	ENSG00000163623	Protein Coding	maturity_onset_diabetes_of_the_young	chr4
FUT2	ENSG00000176920	Protein Coding	type_1_diabetes_mellitus_5	chr19
FUT2	ENSG00000176920	Protein Coding	type_1_diabetes_mellitus_6	chr19
FUT2	ENSG00000176920	Protein Coding	type_1_diabetes_mellitus_10	chr19
IGF2-AS	NA	NA	diabetes_mellitus_insulin_dependent	NA
PLIN1	ENSG00000166819	Protein Coding	diabetes_mellitus_noninsulin_dependent	chr15
PLIN1	ENSG00000166819	Protein Coding	diabetes_mellitus	chr15
GPT	ENSG00000167701	Protein Coding	diabetes_mellitus_noninsulin_dependent	chr8
HK2	ENSG00000159399	Protein Coding	diabetes_mellitus_noninsulin_dependent	chr2
HK2	ENSG00000159399	Protein Coding	diabetes_mellitus	chr2
AHSG	ENSG00000145192	Protein Coding	diabetes_mellitus_noninsulin_dependent	chr3
DGAT1	ENSG00000185000	Protein Coding	diabetes_mellitus_noninsulin_dependent	chr8
HLA-DMB	ENSG00000242574	Protein Coding	diabetes_mellitus	chr6
VPREB1	ENSG00000169575	Protein Coding	prediabetes_syndrome	chr22
HLA-DMA	ENSG00000204257	Protein Coding	diabetes_mellitus	chr6
AQP3	ENSG00000165272	Protein Coding	diabetes_insipidus_nephrogenic_autosomal	chr9
MTNR1B	ENSG00000134640	Protein Coding	diabetes_mellitus	chr11
MTNR1B	ENSG00000134640	Protein Coding	diabetes_mellitus_noninsulin_dependent	chr11
HLA-DRB5	ENSG00000198502	Protein Coding	diabetes_mellitus	chr6
KCNA2	ENSG00000177301	Protein Coding	diabetes_mellitus	chr1
UTS2	ENSG00000049247	Protein Coding	diabetes_mellitus_noninsulin_dependent	chr1
NLRP7	ENSG00000167634	Protein Coding	diabetes_mellitus_transient_neonatal_1	chr19
CSN2	ENSG00000135222	Protein Coding	diabetes_mellitus_insulin_dependent	chr4
HSPE1	ENSG00000115541	Protein Coding	diabetes_mellitus_permanent_neonatal	chr2
IDE	ENSG00000119912	Protein Coding	diabetes_mellitus_noninsulin_dependent	chr10
IDE	ENSG00000119912	Protein Coding	diabetes_mellitus	chr10
TRMT10A	ENSG00000145331	Protein Coding	primary_microcephaly_mild_intellectual_disability_young_onset_diabetes_syndrome	chr4
ADIPOR1	ENSG00000159346	Protein Coding	diabetes_mellitus_noninsulin_dependent	chr1
ADIPOR1	ENSG00000159346	Protein Coding	gestational_diabetes	chr1
PYY	ENSG00000131096	Protein Coding	diabetes_mellitus_noninsulin_dependent	chr17
SLC29A1	ENSG00000112759	Protein Coding	gestational_diabetes	chr6
PPARGC1B	ENSG00000155846	Protein Coding	diabetes_mellitus	chr5
AMBP	ENSG00000106927	Protein Coding	diabetes_mellitus_insulin_dependent	chr9
BMP3	ENSG00000152785	Protein Coding	maturity_onset_diabetes_of_the_young	chr4
SLC30A8	ENSG00000164756	Protein Coding	diabetes_mellitus_noninsulin_dependent	chr8
SLC30A8	ENSG00000164756	Protein Coding	diabetes_mellitus	chr8
SLC30A8	ENSG00000164756	Protein Coding	prediabetes_syndrome	chr8
PIK3C2A	ENSG00000011405	Protein Coding	diabetes_mellitus	chr11
PIK3C2A	ENSG00000011405	Protein Coding	diabetes_mellitus_ketosis_prone	chr11
HNF4G	ENSG00000164749	Protein Coding	maturity_onset_diabetes_of_the_young	chr8
PTPRN	ENSG00000054356	Protein Coding	diabetes_mellitus_noninsulin_dependent	chr2
PTPRN	ENSG00000054356	Protein Coding	diabetes_mellitus	chr2
PTPRN	ENSG00000054356	Protein Coding	gestational_diabetes	chr2
PTPRN	ENSG00000054356	Protein Coding	diabetes_mellitus_insulin_dependent	chr2
PTPRN	ENSG00000054356	Protein Coding	type_1_diabetes_mellitus_13	chr2
PTPRN	ENSG00000054356	Protein Coding	type_1_diabetes_mellitus_7	chr2
ARHGAP4	ENSG00000089820	Protein Coding	diabetes_insipidus	chrX
ARHGAP4	ENSG00000089820	Protein Coding	diabetes_insipidus_nephrogenic_autosomal	chrX
PAPPA	ENSG00000182752	Protein Coding	gestational_diabetes	chr9
CLEC16A	ENSG00000038532	Protein Coding	diabetes_mellitus	chr16
CLEC16A	ENSG00000038532	Protein Coding	diabetes_mellitus_insulin_dependent	chr16
MIR657	NA	NA	diabetes_mellitus_noninsulin_dependent	NA
SNHG6	ENSG00000245910	processed_transcript	microvascular_complications_of_diabetes_3	chr8
PDK4	ENSG00000004799	Protein Coding	diabetes_mellitus_noninsulin_dependent	chr7
FABP4	ENSG00000170323	Protein Coding	diabetes_mellitus_noninsulin_dependent	chr8
NLRP2	ENSG00000022556	Protein Coding	diabetes_mellitus_transient_neonatal_1	chr19
PLTP	ENSG00000100979	Protein Coding	diabetes_mellitus_noninsulin_dependent	chr20
CS	ENSG00000062485	Protein Coding	diabetes_mellitus_noninsulin_dependent	chr12
GCGR	ENSG00000215644	Protein Coding	diabetes_mellitus_noninsulin_dependent	chr17
GCGR	ENSG00000215644	Protein Coding	diabetes_mellitus	chr17
SMOC2	ENSG00000112562	Protein Coding	type_1_diabetes_mellitus_8	chr6
RARRES2	ENSG00000106538	Protein Coding	diabetes_mellitus_noninsulin_dependent	chr7
ITPR3	ENSG00000096433	Protein Coding	diabetes_mellitus_insulin_dependent	chr6
LPXN	ENSG00000110031	Protein Coding	diabetes_mellitus_noninsulin_dependent	chr11
MIR99A	NA	NA	diabetes_mellitus	NA
HMOX2	ENSG00000103415	Protein Coding	type_1_diabetes_mellitus_10	chr16
HMOX2	ENSG00000103415	Protein Coding	type_1_diabetes_mellitus_7	chr16
KHDC3L	ENSG00000203908	Protein Coding	diabetes_mellitus_transient_neonatal_1	chr6
TNFRSF25	ENSG00000215788	Protein Coding	type_1_diabetes_mellitus_18	chr1
TNFRSF25	ENSG00000215788	Protein Coding	type_1_diabetes_mellitus_17	chr1
TNFRSF25	ENSG00000215788	Protein Coding	type_1_diabetes_mellitus_11	chr1
TNFRSF25	ENSG00000215788	Protein Coding	type_1_diabetes_mellitus_5	chr1
TNFRSF25	ENSG00000215788	Protein Coding	type_1_diabetes_mellitus_2	chr1
TNFRSF25	ENSG00000215788	Protein Coding	diabetes_mellitus_insulin_dependent	chr1
MIR375	NA	NA	diabetes_mellitus	NA
ADIPOR2	ENSG00000006831	Protein Coding	diabetes_mellitus_noninsulin_dependent	chr12
HYMAI	ENSG00000283122	non_coding	diabetes_mellitus_transient_neonatal_1	chr6
HYMAI	ENSG00000283122	non_coding	diabetes_mellitus	chr6
HYMAI	ENSG00000283122	non_coding	neonatal_diabetes_mellitus	chr6
CYB5R4	ENSG00000065615	Protein Coding	maturity_onset_diabetes_of_the_young	chr6
MIR26B	NA	NA	diabetes_mellitus	NA
PRRC2A	ENSG00000204469	Protein Coding	diabetes_mellitus	chr6
HLA-DQB2	ENSG00000232629	Protein Coding	type_1_diabetes_mellitus_6	chr6
PTPRN2	ENSG00000155093	Protein Coding	diabetes_mellitus	chr7
PTPRN2	ENSG00000155093	Protein Coding	diabetes_mellitus_insulin_dependent	chr7
SLC30A10	ENSG00000196660	Protein Coding	diabetes_mellitus_insulin_dependent	chr1
SLC30A10	ENSG00000196660	Protein Coding	diabetes_mellitus_ketosis_prone	chr1
TAGAP	ENSG00000164691	Protein Coding	diabetes_mellitus_insulin_dependent_21	chr6
MIR217	NA	NA	microvascular_complications_of_diabetes_3	NA
C12ORF43	ENSG00000157895	Protein Coding	maturity_onset_diabetes_of_the_young	chr12
MAFA	ENSG00000182759	Protein Coding	insulinomatosis_and_diabetes_mellitus	chr8
APLN	ENSG00000171388	Protein Coding	diabetes_mellitus_noninsulin_dependent	chrX
ACACB	ENSG00000076555	Protein Coding	diabetes_mellitus_noninsulin_dependent	chr12
MIR134	NA	NA	diabetes_mellitus	NA
SUMO4	ENSG00000177688	Protein Coding	diabetes_mellitus	chr6
SUMO4	ENSG00000177688	Protein Coding	diabetes_mellitus_insulin_dependent	chr6
SUMO4	ENSG00000177688	Protein Coding	type_1_diabetes_mellitus_12	chr6
SUMO4	ENSG00000177688	Protein Coding	type_1_diabetes_mellitus_5	chr6
SUMO4	ENSG00000177688	Protein Coding	diabetes_mellitus_insulin_dependent_5	chr6
PPP1R15B	ENSG00000158615	Protein Coding	epiphyseal_dysplasia_multiple_with_early_onset_diabetes_mellitus_2	chr1
PPP1R15B	ENSG00000158615	Protein Coding	primary_microcephaly_mild_intellectual_disability_young_onset_diabetes_syndrome	chr1
LNPEP	ENSG00000113441	Protein Coding	diabetes_insipidus_nephrogenic_autosomal	chr5
LNPEP	ENSG00000113441	Protein Coding	diabetes_insipidus_neurohypophyseal	chr5
LNPEP	ENSG00000113441	Protein Coding	gestational_diabetes_insipidus	chr5
PCMT1	ENSG00000120265	Protein Coding	type_1_diabetes_mellitus_5	chr6
MEG8	ENSG00000225746	lincRNA	microvascular_complications_of_diabetes_3	chr14
DNAJC3	ENSG00000102580	Protein Coding	diabetes_mellitus	chr13
DNAJC3	ENSG00000102580	Protein Coding	ataxia_combined_cerebellar_and_peripheral_with_hearing_loss_and_diabetes_mellitus	chr13
ANGPTL8	NA	NA	diabetes_mellitus	NA
ANGPTL8	NA	NA	diabetes_mellitus_insulin_dependent	NA
GPD2	ENSG00000115159	Protein Coding	diabetes_mellitus_noninsulin_dependent	chr2
GPD2	ENSG00000115159	Protein Coding	diabetes_mellitus	chr2
MTPAP	ENSG00000107951	Protein Coding	type_1_diabetes_mellitus_10	chr10
BAIAP2L1	ENSG00000006453	Protein Coding	diabetes_mellitus_noninsulin_dependent	chr7
SORD	ENSG00000140263	Protein Coding	microvascular_complications_of_diabetes_5	chr15
SEL1L	ENSG00000071537	Protein Coding	diabetes_mellitus_insulin_dependent	chr14
SEL1L	ENSG00000071537	Protein Coding	type_1_diabetes_mellitus_11	chr14
MIR377	NA	NA	microvascular_complications_of_diabetes_3	NA
G6PC2	ENSG00000152254	Protein Coding	diabetes_mellitus_insulin_dependent	chr2
ST3GAL4	ENSG00000110080	Protein Coding	diabetes_mellitus	chr11
ST3GAL4	ENSG00000110080	Protein Coding	diabetes_mellitus_insulin_dependent	chr11
CPE	ENSG00000109472	Protein Coding	diabetes_mellitus	chr4
CPE	ENSG00000109472	Protein Coding	diabetes_mellitus_insulin_dependent	chr4
FAM167A	ENSG00000154319	Protein Coding	maturity_onset_diabetes_of_the_young	chr8
FAM167A	ENSG00000154319	Protein Coding	maturity_onset_diabetes_of_the_young_type_11	chr8
PSMB1	ENSG00000008018	Protein Coding	type_1_diabetes_mellitus_8	chr6
KMT5B	ENSG00000110066	Protein Coding	type_1_diabetes_mellitus_4	chr11
TRIB3	ENSG00000101255	Protein Coding	diabetes_mellitus_noninsulin_dependent	chr20
PEA15	ENSG00000162734	Protein Coding	diabetes_mellitus	chr1
RPH3A	ENSG00000089169	Protein Coding	diabetes_insipidus_neurohypophyseal	chr12
TBC1D4	ENSG00000136111	Protein Coding	diabetes_mellitus_noninsulin_dependent	chr13
TBC1D4	ENSG00000136111	Protein Coding	diabetes_mellitus	chr13
TBC1D4	ENSG00000136111	Protein Coding	diabetes_mellitus_noninsulin_dependent_5	chr13
PRSS16	ENSG00000112812	Protein Coding	diabetes_mellitus_insulin_dependent	chr6
AOC3	ENSG00000131471	Protein Coding	diabetes_mellitus	chr17
AOC3	ENSG00000131471	Protein Coding	microvascular_complications_of_diabetes_5	chr17
SLC27A1	ENSG00000130304	Protein Coding	diabetes_mellitus_noninsulin_dependent	chr19
RHNO1	ENSG00000171792	Protein Coding	diabetes_mellitus_ketosis_prone	chr12
MT-TE	NA	NA	mitochondrial_myopathy_with_diabetes	NA
MT-TE	NA	NA	diabetes_and_deafness_maternally_inherited	NA
CELA3B	ENSG00000219073	Protein Coding	maturity_onset_diabetes_of_the_young_type_3	chr1
ITLN1	ENSG00000179914	Protein Coding	diabetes_mellitus_noninsulin_dependent	chr1
HKDC1	ENSG00000156510	Protein Coding	diabetes_mellitus	chr10
HKDC1	ENSG00000156510	Protein Coding	gestational_diabetes	chr10
SYT9	ENSG00000170743	Protein Coding	diabetes_mellitus_permanent_neonatal	chr11
CUTA	ENSG00000112514	Protein Coding	diabetes_mellitus_permanent_neonatal	chr6
SLC15A3	ENSG00000110446	Protein Coding	diabetes_mellitus_permanent_neonatal	chr11
FGF21	ENSG00000105550	Protein Coding	diabetes_mellitus_noninsulin_dependent	chr19
CNDP1	ENSG00000150656	Protein Coding	microvascular_complications_of_diabetes_3	chr18
MIR216A	NA	NA	microvascular_complications_of_diabetes_3	NA
UBAC1	ENSG00000130560	Protein Coding	diabetes_mellitus_permanent_neonatal	chr9
LAD1	ENSG00000159166	Protein Coding	type_1_diabetes_mellitus_18	chr1
LAD1	ENSG00000159166	Protein Coding	type_1_diabetes_mellitus_5	chr1
NPL	ENSG00000135838	Protein Coding	type_1_diabetes_mellitus_5	chr1
NPL	ENSG00000135838	Protein Coding	type_1_diabetes_mellitus_6	chr1
NPL	ENSG00000135838	Protein Coding	type_1_diabetes_mellitus_10	chr1
STYX	ENSG00000198252	Protein Coding	diabetes_mellitus_insulin_dependent	chr14
NOTUM	ENSG00000185269	Protein Coding	diabetes_mellitus_permanent_neonatal	chr17
ICA1	ENSG00000003147	Protein Coding	diabetes_mellitus	chr7
ICA1	ENSG00000003147	Protein Coding	diabetes_mellitus_insulin_dependent	chr7
LOC101929882	NA	NA	maturity_onset_diabetes_of_the_young	NA
GIMAP5	ENSG00000196329	Protein Coding	type_1_diabetes_mellitus_4	chr7
GIMAP5	ENSG00000196329	Protein Coding	type_1_diabetes_mellitus_2	chr7
PLUT	NA	NA	maturity_onset_diabetes_of_the_young	NA
PLUT	NA	NA	maturity_onset_diabetes_of_the_young_type_4	NA
OGA	NA	NA	diabetes_mellitus_insulin_dependent_24	NA
VIL1	ENSG00000127831	Protein Coding	type_1_diabetes_mellitus_13	chr2
LOC105375258	NA	NA	maturity_onset_diabetes_of_the_young_type_2	NA
LOC105375258	NA	NA	maturity_onset_diabetes_of_the_young	NA
SNHG18	NA	NA	microvascular_complications_of_diabetes_3	NA
GIP	ENSG00000159224	Protein Coding	diabetes_mellitus_noninsulin_dependent	chr17
GIP	ENSG00000159224	Protein Coding	diabetes_mellitus	chr17
ALPK3	ENSG00000136383	Protein Coding	epiphyseal_dysplasia_multiple_with_early_onset_diabetes_mellitus_2	chr15
PDCD2	ENSG00000071994	Protein Coding	type_1_diabetes_mellitus_10	chr6
LINC00271	ENSG00000231028	lincRNA	diabetes_mellitus_noninsulin_dependent	chr6
LOC105379241	NA	NA	maturity_onset_diabetes_of_the_young	NA
SLC22A3	ENSG00000146477	Protein Coding	type_1_diabetes_mellitus_8	chr6
IDDM7	NA	NA	diabetes_mellitus_insulin_dependent	NA
IDDM7	NA	NA	diabetes_mellitus_insulin_dependent_7	NA
IDDM8	NA	NA	diabetes_mellitus_insulin_dependent	NA
IDDM8	NA	NA	diabetes_mellitus_insulin_dependent_8	NA
IRS4	ENSG00000133124	Protein Coding	diabetes_mellitus	chrX
IDDM4	NA	NA	diabetes_mellitus_insulin_dependent	NA
IDDM4	NA	NA	diabetes_mellitus_insulin_dependent_4	NA
IDDM17	NA	NA	diabetes_mellitus_insulin_dependent	NA
IDDM17	NA	NA	diabetes_mellitus_insulin_dependent_17	NA
TULP4	ENSG00000130338	Protein Coding	type_1_diabetes_mellitus_5	chr6
SERPINA12	ENSG00000165953	Protein Coding	diabetes_mellitus_noninsulin_dependent	chr14
NUDT9	ENSG00000170502	Protein Coding	type_1_diabetes_mellitus_10	chr4
IDDM11	NA	NA	diabetes_mellitus_insulin_dependent	NA
IDDM11	NA	NA	diabetes_mellitus_insulin_dependent_11	NA
IDDM6	NA	NA	diabetes_mellitus_insulin_dependent	NA
IDDM6	NA	NA	diabetes_mellitus_insulin_dependent_6	NA
ENSA	ENSG00000143420	Protein Coding	type_1_diabetes_mellitus_11	chr1
IDDM13	NA	NA	diabetes_mellitus_insulin_dependent	NA
IDDM13	NA	NA	diabetes_mellitus_insulin_dependent_13	NA
IDDM3	NA	NA	diabetes_mellitus_insulin_dependent	NA
IDDM3	NA	NA	diabetes_mellitus_insulin_dependent_3	NA
IDDM15	NA	NA	diabetes_mellitus_insulin_dependent	NA
IDDM15	NA	NA	diabetes_mellitus_insulin_dependent_15	NA
IDDM18	NA	NA	diabetes_mellitus_insulin_dependent	NA
IDDM18	NA	NA	diabetes_mellitus_insulin_dependent_18	NA
IDDM23	NA	NA	diabetes_mellitus_insulin_dependent	NA
IDDM23	NA	NA	diabetes_mellitus_insulin_dependent_23	NA
IDDM24	NA	NA	diabetes_mellitus_insulin_dependent	NA
IDDM24	NA	NA	diabetes_mellitus_insulin_dependent_24	NA
RBPJL	ENSG00000124232	Protein Coding	diabetes_mellitus_noninsulin_dependent	chr20
BBX	ENSG00000114439	Protein Coding	type_1_diabetes_mellitus_3	chr3
BBX	ENSG00000114439	Protein Coding	type_1_diabetes_mellitus_5	chr3
NIDDM2	NA	NA	diabetes_mellitus_noninsulin_dependent	NA
NIDDM2	NA	NA	diabetes_mellitus_noninsulin_dependent_2	NA
MIR938	NA	NA	type_1_diabetes_mellitus_10	NA
PPP6R3	ENSG00000110075	Protein Coding	type_1_diabetes_mellitus_4	chr11
ENSG00000264813	NA	NA	type_1_diabetes_mellitus_10	NA
VWA2	ENSG00000165816	Protein Coding	type_1_diabetes_mellitus_17	chr10
MIR3646	NA	NA	maturity_onset_diabetes_of_the_young_type_1	NA
MIR3646	NA	NA	fanconi_renotubular_syndrome_4_with_maturity_onset_diabetes_of_the_young_2	NA
FAM120B	ENSG00000112584	Protein Coding	type_1_diabetes_mellitus_8	chr6
WFDC21P	NA	NA	diabetes_mellitus_noninsulin_dependent	NA
NIDDM3	NA	NA	diabetes_mellitus_noninsulin_dependent	NA
NIDDM3	NA	NA	diabetes_mellitus_noninsulin_dependent_3	NA
TNDM	NA	NA	diabetes_mellitus	NA
NIDDM4	NA	NA	diabetes_mellitus_noninsulin_dependent	NA
NIDDM4	NA	NA	diabetes_mellitus_noninsulin_dependent_4	NA
IDDMX	NA	NA	diabetes_mellitus_insulin_dependent	NA
IDDMX	NA	NA	diabetes_mellitus_insulin_dependent_x_linked	NA
ENSG00000285441	NA	NA	microvascular_complications_of_diabetes_6	NA
GLIS3-AS1	NA	NA	diabetes_mellitus_neonatal_with_congenital_hypothyroidism	NA
ZNF236	ENSG00000130856	Protein Coding	type_1_diabetes_mellitus_6	chr18
LINC01370	NA	NA	diabetes_mellitus_noninsulin_dependent	NA
HSF5	ENSG00000176160	Protein Coding	prediabetes_syndrome	chr17
PDZRN3-AS1	NA	NA	diabetes_mellitus_noninsulin_dependent	NA
LOC107986989	NA	NA	diabetes_mellitus_neonatal_with_congenital_hypothyroidism	NA
LINC00599	NA	NA	diabetes_mellitus	NA
C19orf80	ENSG00000130173	Protein Coding	Type 2 diabetes	chr19
IL8	ENSG00000169429	Protein Coding	microvascular_complications_of_diabetes_1	NA

## Sheet: Obesity
Gene	Ensembl_Id	Category	Disease	Chromosome
IL6	ENSG00000136244	Protein Coding	obesity_hypoventilation_syndrome	chr7
INS	ENSG00000254647	Protein Coding	abdominal_obesity_metabolic_syndrome_quantitative_trait_locus_2	chr11
INS	ENSG00000254647	Protein Coding	morbid_obesity	chr11
INS	ENSG00000254647	Protein Coding	abdominal_obesity_metabolic_syndrome_1	chr11
PPARG	ENSG00000132170	Protein Coding	abdominal_obesity_metabolic_syndrome_1	chr3
PPARG	ENSG00000132170	Protein Coding	morbid_obesity	chr3
LEP	ENSG00000174697	Protein Coding	obesity_hypoventilation_syndrome	chr7
LEP	ENSG00000174697	Protein Coding	morbid_obesity	chr7
LEP	ENSG00000174697	Protein Coding	abdominal_obesity_metabolic_syndrome_quantitative_trait_locus_2	chr7
LEP	ENSG00000174697	Protein Coding	abdominal_obesity_metabolic_syndrome_1	chr7
SERPINE1	ENSG00000106366	Protein Coding	abdominal_obesity_metabolic_syndrome_1	chr7
POMC	ENSG00000115138	Protein Coding	obesity_early_onset_with_adrenal_insufficiency_and_red_hair	chr2
ADIPOQ	ENSG00000181092	Protein Coding	morbid_obesity	chr3
ADIPOQ	ENSG00000181092	Protein Coding	obesity_hypoventilation_syndrome	chr3
ADIPOQ	ENSG00000181092	Protein Coding	abdominal_obesity_metabolic_syndrome_1	chr3
LPL	ENSG00000175445	Protein Coding	morbid_obesity	chr8
NTRK2	ENSG00000148053	Protein Coding	obesity_hyperphagia_and_developmental_delay	chr9
LEPR	ENSG00000116678	Protein Coding	morbid_obesity	chr1
MEG3	ENSG00000214548	lincRNA	abdominal_obesity_metabolic_syndrome_1	chr14
CRP	ENSG00000132693	Protein Coding	abdominal_obesity_metabolic_syndrome_quantitative_trait_locus_2	chr1
CRP	ENSG00000132693	Protein Coding	morbid_obesity	chr1
HCRT	ENSG00000161610	Protein Coding	morbid_obesity	chr17
MTTP	ENSG00000138823	Protein Coding	abdominal_obesity_metabolic_syndrome_1	chr4
MC4R	ENSG00000166603	Protein Coding	morbid_obesity	chr18
CCL5	ENSG00000271503	Protein Coding	obesity_hypoventilation_syndrome	chr17
RETN	ENSG00000104918	Protein Coding	obesity_hypoventilation_syndrome	chr19
RETN	ENSG00000104918	Protein Coding	morbid_obesity	chr19
FTO	ENSG00000140718	Protein Coding	morbid_obesity	chr16
PPARD	ENSG00000112033	Protein Coding	abdominal_obesity_metabolic_syndrome_quantitative_trait_locus_2	chr6
HSD11B1	ENSG00000117594	Protein Coding	abdominal_obesity_metabolic_syndrome_1	chr1
INPP5E	ENSG00000148384	Protein Coding	mental_retardation_truncal_obesity_retinal_dystrophy_and_micropenis_syndrome	chr9
GHRL	ENSG00000157017	Protein Coding	morbid_obesity	chr3
ADRB3	ENSG00000188778	Protein Coding	morbid_obesity	chr8
SLC2A4	ENSG00000181856	Protein Coding	abdominal_obesity_metabolic_syndrome_quantitative_trait_locus_2	chr17
SLC2A4	ENSG00000181856	Protein Coding	abdominal_obesity_metabolic_syndrome_1	chr17
CCK	ENSG00000187094	Protein Coding	morbid_obesity	chr3
SLC27A4	ENSG00000167114	Protein Coding	abdominal_obesity_metabolic_syndrome_quantitative_trait_locus_2	chr9
TUB	ENSG00000166402	Protein Coding	retinal_dystrophy_and_obesity	chr11
LEPQTL1	NA	NA	obesity_hypoventilation_syndrome	NA
GCG	ENSG00000115263	Protein Coding	morbid_obesity	chr2
FABP2	ENSG00000145384	Protein Coding	morbid_obesity	chr4
CEP19	ENSG00000174007	Protein Coding	morbid_obesity	chr3
CEP19	ENSG00000174007	Protein Coding	morbid_obesity_and_spermatogenic_failure	chr3
EIF2S3	ENSG00000130741	Protein Coding	intellectual_disability_epileptic_seizures_hypogonadism_and_hypogenitalism_microcephaly_and_obesity	chrX
SIM1	ENSG00000112246	Protein Coding	obesity_due_to_sim1_deficiency	chr6
DYRK1B	ENSG00000105204	Protein Coding	abdominal_obesity_metabolic_syndrome_3	chr19
PYY	ENSG00000131096	Protein Coding	morbid_obesity	chr17
TRAPPC9	ENSG00000167632	Protein Coding	intellectual_disability_obesity_brain_malformations_facial_dysmorphism_syndrome	chr8
MC3R	ENSG00000124089	Protein Coding	morbid_obesity	chr20
SH2B1	ENSG00000178188	Protein Coding	severe_early_onset_obesity_insulin_resistance_syndrome_due_to_sh2b1_deficiency	chr16
KIDINS220	ENSG00000134313	Protein Coding	spastic_paraplegia_intellectual_disability_nystagmus_and_obesity	chr2
DBI	ENSG00000155368	Protein Coding	abdominal_obesity_metabolic_syndrome_quantitative_trait_locus_2	chr2
RIC3	ENSG00000166405	Protein Coding	retinal_dystrophy_and_obesity	chr11
PHIP	ENSG00000146247	Protein Coding	developmental_delay_intellectual_disability_obesity_and_dysmorphic_features	chr6
MIR6719	NA	NA	abdominal_obesity_metabolic_syndrome_3	NA
WAGRO	NA	NA	wilms_tumor_aniridia_genitourinary_anomalies_mental_retardation_and_obesity_syndrome	NA
AOMS1	NA	NA	abdominal_obesity_metabolic_syndrome_quantitative_trait_locus_2	NA
AOMS1	NA	NA	abdominal_obesity_metabolic_syndrome_1	NA
AOMS2	NA	NA	abdominal_obesity_metabolic_syndrome_quantitative_trait_locus_2	NA
KIAA0430	ENSG00000166783	Protein Coding	Obesity	chr16

## Sheet: Schizophrenia
Gene	Ensembl_Id	Category	Disease	Chromosome
TNF	ENSG00000232810	Protein Coding	early_onset_schizophrenia	chr6
INS	ENSG00000254647	Protein Coding	early_onset_schizophrenia	chr11
MTHFR	ENSG00000177000	Protein Coding	schizophrenia	chr1
AKT1	ENSG00000142208	Protein Coding	schizophrenia	chr14
PAX6	ENSG00000007372	Protein Coding	schizophrenia	chr11
SLC6A4	ENSG00000108576	Protein Coding	schizophrenia	chr17
SLC6A4	ENSG00000108576	Protein Coding	early_onset_schizophrenia	chr17
SLC6A4	ENSG00000108576	Protein Coding	paranoid_schizophrenia	chr17
BDNF	ENSG00000176697	Protein Coding	schizophrenia	chr11
BDNF	ENSG00000176697	Protein Coding	early_onset_schizophrenia	chr11
BDNF	ENSG00000176697	Protein Coding	paranoid_schizophrenia	chr11
DNMT1	ENSG00000130816	Protein Coding	schizophrenia	chr19
MECP2	ENSG00000169057	Protein Coding	schizophrenia	chrX
TH	ENSG00000180176	Protein Coding	schizophrenia	chr11
TH	ENSG00000180176	Protein Coding	early_onset_schizophrenia	chr11
DRD2	ENSG00000149295	Protein Coding	early_onset_schizophrenia	chr11
DRD2	ENSG00000149295	Protein Coding	schizophrenia	chr11
SLC6A3	ENSG00000142319	Protein Coding	schizophrenia	chr5
COMT	ENSG00000093010	Protein Coding	schizophrenia	chr22
COMT	ENSG00000093010	Protein Coding	paranoid_schizophrenia	chr22
COMT	ENSG00000093010	Protein Coding	early_onset_schizophrenia	chr22
MAOA	ENSG00000189221	Protein Coding	early_onset_schizophrenia	chrX
MAOA	ENSG00000189221	Protein Coding	schizophrenia	chrX
MAOA	ENSG00000189221	Protein Coding	paranoid_schizophrenia	chrX
DNMT3B	ENSG00000088305	Protein Coding	early_onset_schizophrenia	chr20
DBH	ENSG00000123454	Protein Coding	schizophrenia	chr9
DBH	ENSG00000123454	Protein Coding	early_onset_schizophrenia	chr9
DRD4	ENSG00000069696	Protein Coding	early_onset_schizophrenia	chr11
DRD4	ENSG00000069696	Protein Coding	schizophrenia	chr11
NTRK2	ENSG00000148053	Protein Coding	schizophrenia	chr9
NTRK2	ENSG00000148053	Protein Coding	paranoid_schizophrenia	chr9
DRD3	ENSG00000151577	Protein Coding	early_onset_schizophrenia	chr3
DRD3	ENSG00000151577	Protein Coding	schizophrenia	chr3
DRD3	ENSG00000151577	Protein Coding	schizophrenia_5	chr3
HTR2A	ENSG00000102468	Protein Coding	schizophrenia_5	chr13
HTR2A	ENSG00000102468	Protein Coding	early_onset_schizophrenia	chr13
HTR2A	ENSG00000102468	Protein Coding	schizophrenia	chr13
HTR2A	ENSG00000102468	Protein Coding	paranoid_schizophrenia	chr13
SOX10	ENSG00000100146	Protein Coding	early_onset_schizophrenia	chr22
MED12	ENSG00000184634	Protein Coding	schizophrenia	chrX
GRIN2B	ENSG00000273079	Protein Coding	schizophrenia	chr12
RELN	ENSG00000189056	Protein Coding	schizophrenia	chr7
CACNA1C	ENSG00000151067	Protein Coding	schizophrenia	chr12
PLA2G6	ENSG00000184381	Protein Coding	schizophrenia	chr22
LOC110806262	NA	NA	early_onset_schizophrenia	NA
SMARCA2	ENSG00000080503	Protein Coding	schizophrenia	chr9
ERBB4	ENSG00000178568	Protein Coding	schizophrenia	chr2
NPY	ENSG00000122585	Protein Coding	schizophrenia	chr7
RYR2	ENSG00000198626	Protein Coding	childhood_onset_schizophrenia	chr1
NR4A2	ENSG00000153234	Protein Coding	schizophrenia	chr2
C4A	ENSG00000244731	Protein Coding	schizophrenia	chr6
GSK3B	ENSG00000082701	Protein Coding	schizophrenia	chr3
GSK3B	ENSG00000082701	Protein Coding	schizophrenia_1	chr3
PRL	ENSG00000172179	Protein Coding	schizophrenia	chr6
ATP2A2	ENSG00000174437	Protein Coding	schizophrenia	chr12
TPH2	ENSG00000139287	Protein Coding	schizophrenia	chr12
TPH2	ENSG00000139287	Protein Coding	paranoid_schizophrenia	chr12
PAFAH1B1	ENSG00000007168	Protein Coding	schizophrenia	chr17
PAFAH1B1	ENSG00000007168	Protein Coding	schizophrenia_1	chr17
MC4R	ENSG00000166603	Protein Coding	schizophrenia	chr18
CYP2D6	ENSG00000100197	Protein Coding	schizophrenia	chr22
MIR29A	NA	NA	schizophrenia	NA
NDUFS4	ENSG00000164258	Protein Coding	early_onset_schizophrenia	chr5
SLC6A2	ENSG00000103546	Protein Coding	schizophrenia	chr16
CHRNA4	ENSG00000101204	Protein Coding	schizophrenia	chr20
EHMT1	ENSG00000181090	Protein Coding	schizophrenia	chr9
DLG3	ENSG00000082458	Protein Coding	schizophrenia	chrX
AMACR	ENSG00000242110	Protein Coding	schizophrenia_5	chr5
GNB3	ENSG00000111664	Protein Coding	schizophrenia	chr12
MIR29C	NA	NA	schizophrenia	NA
SLC1A3	ENSG00000079215	Protein Coding	schizophrenia	chr5
DTNBP1	ENSG00000047579	Protein Coding	schizophrenia	chr6
DTNBP1	ENSG00000047579	Protein Coding	schizophrenia_1	chr6
GRIN1	ENSG00000176884	Protein Coding	schizophrenia	chr9
TPH1	ENSG00000129167	Protein Coding	schizophrenia	chr11
ITGA6	ENSG00000091409	Protein Coding	childhood_onset_schizophrenia	chr2
CNR1	ENSG00000118432	Protein Coding	schizophrenia	chr6
ADORA2A	ENSG00000128271	Protein Coding	schizophrenia	chr22
DRD5	ENSG00000169676	Protein Coding	schizophrenia	chr4
SEMA3A	ENSG00000075213	Protein Coding	schizophrenia	chr7
HTR1A	ENSG00000178394	Protein Coding	schizophrenia	chr5
MAG	ENSG00000105695	Protein Coding	schizophrenia	chr19
SYNE1	ENSG00000131018	Protein Coding	schizophrenia_1	chr6
NRG1	ENSG00000157168	Protein Coding	schizophrenia	chr8
NRG1	ENSG00000157168	Protein Coding	schizophrenia_6	chr8
NOS1	ENSG00000089250	Protein Coding	schizophrenia	chr12
CYP1A2	ENSG00000140505	Protein Coding	schizophrenia	chr15
CHRNA7	ENSG00000175344	Protein Coding	schizophrenia	chr15
S100B	ENSG00000160307	Protein Coding	paranoid_schizophrenia	chr21
MIR15A	NA	NA	schizophrenia	NA
CNTNAP2	ENSG00000174469	Protein Coding	schizophrenia	chr7
SHANK3	ENSG00000251322	Protein Coding	schizophrenia	chr22
SHANK3	ENSG00000251322	Protein Coding	schizophrenia_15	chr22
C4B	ENSG00000224389	Protein Coding	schizophrenia	chr6
GAD1	ENSG00000128683	Protein Coding	schizophrenia	chr2
PCNT	ENSG00000160299	Protein Coding	schizophrenia	chr21
PCNT	ENSG00000160299	Protein Coding	schizophrenia_1	chr21
MIR195	NA	NA	schizophrenia	NA
MBP	ENSG00000197971	Protein Coding	schizophrenia	chr18
SNAP25	ENSG00000132639	Protein Coding	schizophrenia	chr20
NOTCH4	ENSG00000204301	Protein Coding	schizophrenia	chr6
MIR107	NA	NA	schizophrenia	NA
DRD1	ENSG00000184845	Protein Coding	schizophrenia	chr5
DRD1	ENSG00000184845	Protein Coding	early_onset_schizophrenia	chr5
MIR106B	NA	NA	schizophrenia	NA
MAOB	ENSG00000069535	Protein Coding	schizophrenia	chrX
DISC1	ENSG00000162946	Protein Coding	schizophrenia	chr1
DISC1	ENSG00000162946	Protein Coding	schizophrenia_1	chr1
DISC1	ENSG00000162946	Protein Coding	schizophrenia_9	chr1
CHRNB2	ENSG00000160716	Protein Coding	schizophrenia	chr1
MIR206	NA	NA	schizophrenia	NA
HTR2C	ENSG00000147246	Protein Coding	schizophrenia	chrX
MIR30B	NA	NA	schizophrenia	NA
SLC1A1	ENSG00000106688	Protein Coding	schizophrenia	chr9
SLC1A1	ENSG00000106688	Protein Coding	schizophrenia_18	chr9
MIR15B	NA	NA	schizophrenia	NA
GRIN2A	ENSG00000183454	Protein Coding	schizophrenia	chr16
NDUFV2	ENSG00000178127	Protein Coding	schizophrenia	chr18
CHI3L1	ENSG00000133048	Protein Coding	schizophrenia	chr1
GRIA3	ENSG00000125675	Protein Coding	schizophrenia	chrX
MLC1	ENSG00000100427	Protein Coding	schizophrenia	chr22
DGCR6	ENSG00000183628	Protein Coding	schizophrenia	chr22
MIAT	ENSG00000225783	lincRNA	schizophrenia	chr22
MIAT	ENSG00000225783	lincRNA	paranoid_schizophrenia	chr22
NLRP12	ENSG00000142405	Protein Coding	childhood_onset_schizophrenia	chr19
GNAL	ENSG00000141404	Protein Coding	schizophrenia	chr18
DAO	ENSG00000110887	Protein Coding	schizophrenia	chr12
TRAF3IP1	ENSG00000204104	Protein Coding	schizophrenia_1	chr2
CCK	ENSG00000187094	Protein Coding	schizophrenia	chr3
ERVW-1	ENSG00000242950	Protein Coding	schizophrenia	chr7
PRODH	ENSG00000100033	Protein Coding	schizophrenia	chr22
PRODH	ENSG00000100033	Protein Coding	schizophrenia_4	chr22
MIR137	NA	NA	schizophrenia	NA
FAN1	ENSG00000198690	Protein Coding	schizophrenia	chr15
MIR30E	NA	NA	schizophrenia	NA
FOLH1	ENSG00000086205	Protein Coding	schizophrenia	chr11
ARVCF	ENSG00000099889	Protein Coding	schizophrenia	chr22
PTGIS	ENSG00000124212	Protein Coding	childhood_onset_schizophrenia	chr20
NTF3	ENSG00000185652	Protein Coding	schizophrenia	chr12
HTR1B	ENSG00000135312	Protein Coding	schizophrenia	chr6
HTR3A	ENSG00000166736	Protein Coding	schizophrenia_5	chr11
HTR3A	ENSG00000166736	Protein Coding	early_onset_schizophrenia	chr11
HTR3A	ENSG00000166736	Protein Coding	schizophrenia	chr11
PSAT1	ENSG00000135069	Protein Coding	schizophrenia	chr9
MIR30D	NA	NA	schizophrenia	NA
GRM1	ENSG00000152822	Protein Coding	schizophrenia	chr6
TACR3	ENSG00000169836	Protein Coding	schizophrenia	chr4
ATP5F1A	NA	NA	schizophrenia_14	NA
SLC1A2	ENSG00000110436	Protein Coding	schizophrenia	chr11
NRXN1	ENSG00000179915	Protein Coding	schizophrenia	chr2
BACE1	ENSG00000186318	Protein Coding	schizophrenia	chr11
MICB	ENSG00000204516	Protein Coding	schizophrenia	chr6
DAOA	ENSG00000182346	Protein Coding	schizophrenia	chr13
CALB1	ENSG00000104327	Protein Coding	schizophrenia	chr8
SLC6A9	ENSG00000196517	Protein Coding	schizophrenia	chr1
MAP2	ENSG00000078018	Protein Coding	schizophrenia	chr2
SYN2	ENSG00000157152	Protein Coding	schizophrenia	chr3
MEST	ENSG00000106484	Protein Coding	childhood_onset_schizophrenia	chr7
MIR198	NA	NA	schizophrenia	NA
DLG4	ENSG00000132535	Protein Coding	schizophrenia	chr17
SLC18A2	ENSG00000165646	Protein Coding	schizophrenia	chr10
APOD	ENSG00000189058	Protein Coding	schizophrenia	chr3
YWHAH	ENSG00000128245	Protein Coding	early_onset_schizophrenia	chr22
YWHAH	ENSG00000128245	Protein Coding	schizophrenia	chr22
CIT	ENSG00000122966	Protein Coding	schizophrenia	chr12
GRM5	ENSG00000168959	Protein Coding	schizophrenia	chr11
SETD1A	ENSG00000099381	Protein Coding	schizophrenia	chr16
NTS	ENSG00000133636	Protein Coding	schizophrenia	chr12
NOS1AP	ENSG00000198929	Protein Coding	schizophrenia	chr1
TSPO	ENSG00000100300	Protein Coding	schizophrenia	chr22
GAD2	ENSG00000136750	Protein Coding	schizophrenia	chr10
PVALB	ENSG00000100362	Protein Coding	schizophrenia	chr22
C4B_2	NA	NA	schizophrenia	NA
HTR7	ENSG00000148680	Protein Coding	schizophrenia	chr10
PPP1R13B	ENSG00000088808	Protein Coding	schizophrenia	chr14
GRIA1	ENSG00000155511	Protein Coding	schizophrenia	chr5
PLA2G4A	ENSG00000116711	Protein Coding	schizophrenia	chr1
RTN4R	ENSG00000040608	Protein Coding	schizophrenia	chr22
MIR212	NA	NA	schizophrenia	NA
GRIK2	ENSG00000164418	Protein Coding	schizophrenia	chr6
CACNG2	ENSG00000166862	Protein Coding	schizophrenia	chr22
HINT1	ENSG00000169567	Protein Coding	schizophrenia	chr5
GAP43	ENSG00000172020	Protein Coding	schizophrenia	chr3
NRGN	ENSG00000154146	Protein Coding	schizophrenia	chr11
RTN4	ENSG00000115310	Protein Coding	schizophrenia	chr2
PDLIM5	ENSG00000163110	Protein Coding	schizophrenia	chr4
APOL1	ENSG00000100342	Protein Coding	schizophrenia	chr22
QKI	ENSG00000112531	Protein Coding	schizophrenia	chr6
RGS4	ENSG00000117152	Protein Coding	schizophrenia	chr1
CCKAR	ENSG00000163394	Protein Coding	schizophrenia	chr4
CCKAR	ENSG00000163394	Protein Coding	paranoid_schizophrenia	chr4
GABBR1	ENSG00000204681	Protein Coding	schizophrenia	chr6
PDE4B	ENSG00000184588	Protein Coding	schizophrenia	chr1
PDE4B	ENSG00000184588	Protein Coding	schizophrenia_1	chr1
CHRM1	ENSG00000168539	Protein Coding	schizophrenia	chr11
FZD3	ENSG00000104290	Protein Coding	schizophrenia	chr8
KCNN3	ENSG00000143603	Protein Coding	schizophrenia	chr1
NTNG1	ENSG00000162631	Protein Coding	schizophrenia	chr1
ZNF804A	ENSG00000170396	Protein Coding	schizophrenia	chr2
PICK1	ENSG00000100151	Protein Coding	schizophrenia	chr22
CYFIP1	ENSG00000273749	Protein Coding	schizophrenia	chr15
GABRB1	ENSG00000163288	Protein Coding	schizophrenia	chr4
DPYSL2	ENSG00000092964	Protein Coding	schizophrenia	chr8
GRIA2	ENSG00000120251	Protein Coding	schizophrenia	chr4
CALB2	ENSG00000172137	Protein Coding	schizophrenia	chr16
EIF3H	ENSG00000147677	Protein Coding	schizophrenia_1	chr8
PPP1R1B	ENSG00000131771	Protein Coding	schizophrenia	chr17
MEGF10	ENSG00000145794	Protein Coding	schizophrenia	chr5
HTR1D	ENSG00000179546	Protein Coding	schizophrenia	chr1
DLG1	ENSG00000075711	Protein Coding	early_onset_schizophrenia	chr3
HRH3	ENSG00000101180	Protein Coding	schizophrenia	chr20
HRH2	ENSG00000113749	Protein Coding	schizophrenia	chr5
GRIK1	ENSG00000171189	Protein Coding	schizophrenia	chr21
DISC2	NA	NA	schizophrenia	NA
DISC2	NA	NA	schizophrenia_2	NA
PIP4K2A	ENSG00000150867	Protein Coding	schizophrenia	chr10
IMMT	ENSG00000132305	Protein Coding	schizophrenia_1	chr2
MIR26B	NA	NA	schizophrenia	NA
CNP	ENSG00000173786	Protein Coding	schizophrenia	chr17
SLC6A1	ENSG00000157103	Protein Coding	schizophrenia	chr3
GRIN2C	ENSG00000161509	Protein Coding	schizophrenia	chr17
APOL2	ENSG00000128335	Protein Coding	schizophrenia	chr22
MIR20B	NA	NA	schizophrenia	NA
SYN3	ENSG00000185666	Protein Coding	schizophrenia	chr22
BRD1	ENSG00000100425	Protein Coding	schizophrenia	chr22
HTR6	ENSG00000158748	Protein Coding	schizophrenia	chr1
HTR6	ENSG00000158748	Protein Coding	schizophrenia_5	chr1
ULK4	ENSG00000168038	Protein Coding	schizophrenia	chr3
SELENBP1	ENSG00000143416	Protein Coding	schizophrenia	chr1
CCDC141	ENSG00000163492	Protein Coding	schizophrenia_1	chr2
CPLX2	ENSG00000145920	Protein Coding	schizophrenia	chr5
NRG3	ENSG00000185737	Protein Coding	schizophrenia	chr10
GRM3	ENSG00000198822	Protein Coding	schizophrenia	chr7
TDO2	ENSG00000151790	Protein Coding	schizophrenia	chr4
NPAS3	ENSG00000151322	Protein Coding	schizophrenia	chr14
GRIN3B	ENSG00000116032	Protein Coding	schizophrenia	chr19
TSNAX	ENSG00000116918	Protein Coding	schizophrenia	chr1
SP4	ENSG00000105866	Protein Coding	schizophrenia	chr7
GRIK4	ENSG00000149403	Protein Coding	schizophrenia	chr11
VRK2	ENSG00000028116	Protein Coding	schizophrenia	chr2
GRM4	ENSG00000124493	Protein Coding	schizophrenia	chr6
FEZ1	ENSG00000149557	Protein Coding	schizophrenia	chr11
GRIA4	ENSG00000152578	Protein Coding	schizophrenia	chr11
ASTN2	ENSG00000148219	Protein Coding	schizophrenia	chr9
APOL4	ENSG00000100336	Protein Coding	schizophrenia	chr22
ST8SIA2	ENSG00000140557	Protein Coding	schizophrenia	chr15
NMBR	ENSG00000135577	Protein Coding	schizophrenia	chr6
CHL1	ENSG00000134121	Protein Coding	schizophrenia	chr3
PPP3CC	ENSG00000120910	Protein Coding	schizophrenia	chr8
CLINT1	ENSG00000113282	Protein Coding	schizophrenia	chr5
ZDHHC8	ENSG00000099904	Protein Coding	schizophrenia	chr22
ITIH3	ENSG00000162267	Protein Coding	schizophrenia	chr3
GRIK3	ENSG00000163873	Protein Coding	schizophrenia	chr1
CSMD2	ENSG00000121904	Protein Coding	schizophrenia	chr1
MOBP	ENSG00000168314	Protein Coding	schizophrenia	chr3
BDNF-AS	NA	NA	schizophrenia	NA
SLC17A7	ENSG00000104888	Protein Coding	schizophrenia	chr19
GRM8	ENSG00000179603	Protein Coding	schizophrenia	chr7
HAR1A	ENSG00000225978	lincRNA	schizophrenia	chr20
PLXNA2	ENSG00000076356	Protein Coding	schizophrenia	chr1
GRIK5	ENSG00000105737	Protein Coding	schizophrenia	chr19
UHMK1	ENSG00000152332	Protein Coding	schizophrenia	chr1
ABCA13	ENSG00000179869	Protein Coding	schizophrenia	chr7
RBM12	ENSG00000244462	Protein Coding	schizophrenia	chr20
RBM12	ENSG00000244462	Protein Coding	schizophrenia_19	chr20
CACNG5	ENSG00000075429	Protein Coding	schizophrenia	chr17
CHN2	ENSG00000106069	Protein Coding	schizophrenia	chr7
IMPA2	ENSG00000141401	Protein Coding	schizophrenia	chr18
TSNAX-DISC1	ENSG00000270106	Protein Coding	schizophrenia	chr1
TSNAX-DISC1	ENSG00000270106	Protein Coding	schizophrenia_1	chr1
GRM2	ENSG00000164082	Protein Coding	schizophrenia	chr3
NCS1	ENSG00000107130	Protein Coding	schizophrenia	chr9
SLC18A1	ENSG00000036565	Protein Coding	schizophrenia	chr8
SLC18A1	ENSG00000036565	Protein Coding	paranoid_schizophrenia	chr8
SLC17A6	ENSG00000091664	Protein Coding	schizophrenia	chr11
VIPR2	ENSG00000106018	Protein Coding	schizophrenia_16	chr7
MIR346	NA	NA	schizophrenia	NA
MYO16	ENSG00000041515	Protein Coding	schizophrenia	chr13
TAAR6	ENSG00000146383	Protein Coding	schizophrenia	chr6
KCTD13	ENSG00000174943	Protein Coding	schizophrenia	chr16
MDGA1	ENSG00000112139	Protein Coding	schizophrenia	chr6
RSRC1	ENSG00000174891	Protein Coding	schizophrenia	chr3
KYAT1	NA	NA	schizophrenia	NA
ADGRA3	ENSG00000152990	Protein Coding	schizophrenia	chr4
GPR153	ENSG00000158292	Protein Coding	schizophrenia	chr1
SRR	ENSG00000167720	Protein Coding	schizophrenia	chr17
DAOA-AS1	NA	NA	schizophrenia	NA
SPTBN4	ENSG00000160460	Protein Coding	schizophrenia_1	chr19
CALY	ENSG00000130643	Protein Coding	schizophrenia	chr10
LRRTM1	ENSG00000162951	Protein Coding	schizophrenia	chr2
HAR1B	ENSG00000231133	lincRNA	schizophrenia	chr20
MAP6	ENSG00000171533	Protein Coding	schizophrenia	chr11
LINC00271	ENSG00000231028	lincRNA	schizophrenia	chr6
SULT4A1	ENSG00000130540	Protein Coding	schizophrenia	chr22
GPR78	ENSG00000155269	Protein Coding	schizophrenia	chr4
CPNE1	ENSG00000214078	Protein Coding	schizophrenia_19	chr20
SCZD2	NA	NA	schizophrenia	NA
SCZD2	NA	NA	schizophrenia_2	NA
SCZD6	NA	NA	schizophrenia	NA
SCZD6	NA	NA	schizophrenia_6	NA
SCZD7	NA	NA	schizophrenia	NA
SCZD7	NA	NA	schizophrenia_7	NA
SCZD1	NA	NA	schizophrenia	NA
SCZD1	NA	NA	schizophrenia_1	NA
SCZD10	NA	NA	schizophrenia	NA
SCZD10	NA	NA	schizophrenia_10	NA
PLXNA3	ENSG00000130827	Protein Coding	childhood_onset_schizophrenia	chrX
SCZD8	NA	NA	schizophrenia	NA
SCZD8	NA	NA	schizophrenia_8	NA
CNIH2	ENSG00000174871	Protein Coding	schizophrenia	chr11
SCZD13	NA	NA	schizophrenia	NA
SCZD13	NA	NA	schizophrenia_13	NA
CDC42SE2	ENSG00000158985	Protein Coding	schizophrenia	chr5
SCZD3	NA	NA	schizophrenia_3	NA
SCZD3	NA	NA	schizophrenia	NA
SCZD12	NA	NA	schizophrenia	NA
SCZD12	NA	NA	schizophrenia_12	NA
CNIH1	ENSG00000100528	Protein Coding	schizophrenia	chr14
SCZD5	NA	NA	schizophrenia_5	NA
SCZD5	NA	NA	schizophrenia	NA
SCZD11	NA	NA	schizophrenia_11	NA
SCZD11	NA	NA	schizophrenia	NA
SCZD14	NA	NA	schizophrenia	NA
SCZD14	NA	NA	schizophrenia_14	NA
NXPH1	ENSG00000122584	Protein Coding	paranoid_schizophrenia	chr7
TRAF3IP2-AS1	NA	NA	schizophrenia	NA
DLG2-AS1	NA	NA	schizophrenia	NA
SCZD4	NA	NA	schizophrenia	NA
LRRC2-AS1	ENSG00000268324	antisense	schizophrenia	chr3
ENSG00000230894	NA	NA	schizophrenia	NA
PARK2	ENSG00000185345	Protein Coding	Schizophrenia	chr6
FAM150B	ENSG00000189292	Protein Coding	Schizophrenia	chr2
C4orf22	ENSG00000197826	Protein Coding	Schizophrenia	chr4
GUCY1B3	ENSG00000061918	Protein Coding	Schizophrenia	chr4
MLLT4	ENSG00000130396	Protein Coding	Schizophrenia	chr6
C7orf62	ENSG00000164645	Protein Coding	Schizophrenia	chr7
CSMD1	ENSG00000183117	Protein Coding	Schizophrenia	chr8
CTD-2135J3.4	ENSG00000258724	Protein Coding	Schizophrenia	chr8
CTD-2135J3.2	ENSG00000254093	Protein Coding	Schizophrenia	chr8
C10orf128	ENSG00000204161	Protein Coding	Schizophrenia	chr10
OBFC1	ENSG00000107960	Protein Coding	Schizophrenia	chr10
C14orf80	ENSG00000185347	Protein Coding	Schizophrenia	chr14
NARFL	ENSG00000103245	Protein Coding	Schizophrenia	chr16
KIAA0430	ENSG00000166783	Protein Coding	Schizophrenia	chr16
C16orf52	ENSG00000185716	Protein Coding	Schizophrenia	chr16
HMHA1	ENSG00000180448	Protein Coding	Schizophrenia	chr19
ATP5D	ENSG00000099624	Protein Coding	Schizophrenia	chr19
CTA-384D8.28	ENSG00000284194	Protein Coding	Schizophrenia	chr22
PARK2	ENSG00000185345	Protein Coding	Schizophrenia	chr6
PARK2	ENSG00000185345	Protein Coding	Schizophrenia	chr6
PARK2	ENSG00000185345	Protein Coding	Schizophrenia	chr6
PARK2	ENSG00000185345	Protein Coding	Schizophrenia	chr6
PARK2	ENSG00000185345	Protein Coding	Schizophrenia	chr6
PARK2	ENSG00000185345	Protein Coding	Schizophrenia	chr6
PARK2	ENSG00000185345	Protein Coding	Schizophrenia	chr6
PARK2	ENSG00000185345	Protein Coding	Schizophrenia	chr6
PARK2	ENSG00000185345	Protein Coding	Schizophrenia	chr6
PARK2	ENSG00000185345	Protein Coding	Schizophrenia	chr6
PARK2	ENSG00000185345	Protein Coding	Schizophrenia	chr6
PARK2	ENSG00000185345	Protein Coding	Schizophrenia	chr6
PARK2	ENSG00000185345	Protein Coding	Schizophrenia	chr6
PARK2	ENSG00000185345	Protein Coding	Schizophrenia	chr6
PARK2	ENSG00000185345	Protein Coding	Schizophrenia	chr6
PARK2	ENSG00000185345	Protein Coding	Schizophrenia	chr6
PARK2	ENSG00000185345	Protein Coding	Schizophrenia	chr6
PARK2	ENSG00000185345	Protein Coding	Schizophrenia	chr6
PARK2	ENSG00000185345	Protein Coding	Schizophrenia	chr6
PARK2	ENSG00000185345	Protein Coding	Schizophrenia	chr6
PARK2	ENSG00000185345	Protein Coding	Schizophrenia	chr6
PARK2	ENSG00000185345	Protein Coding	Schizophrenia	chr6
PARK2	ENSG00000185345	Protein Coding	Schizophrenia	chr6
PARK2	ENSG00000185345	Protein Coding	Schizophrenia	chr6
PARK2	ENSG00000185345	Protein Coding	Schizophrenia	chr6
PARK2	ENSG00000185345	Protein Coding	Schizophrenia	chr6
RFWD2	ENSG00000143207	Protein Coding	Schizophrenia	chr1
MYEOV2	ENSG00000172428	Protein Coding	Schizophrenia	chr2
SEPP1	ENSG00000250722	Protein Coding	Schizophrenia	chr5
DGCR14	ENSG00000100056	Protein Coding	Schizophrenia	chr22
LHFP	ENSG00000183722	Protein Coding	Schizophrenia	chr13
PARK2	ENSG00000185345	Protein Coding	Schizophrenia	chr6
PARK2	ENSG00000185345	Protein Coding	Schizophrenia	chr6
PARK2	ENSG00000185345	Protein Coding	Schizophrenia	chr6
PARK2	ENSG00000185345	Protein Coding	Schizophrenia	chr6
PARK2	ENSG00000185345	Protein Coding	Schizophrenia	chr6
PARK2	ENSG00000185345	Protein Coding	Schizophrenia	chr6
PARK2	ENSG00000185345	Protein Coding	Schizophrenia	chr6
PARK2	ENSG00000185345	Protein Coding	Schizophrenia	chr6
PARK2	ENSG00000185345	Protein Coding	Schizophrenia	chr6
PARK2	ENSG00000185345	Protein Coding	Schizophrenia	chr6
PARK2	ENSG00000185345	Protein Coding	Schizophrenia	chr6
UFD1L	ENSG00000070010	Protein Coding	Schizophrenia	chr22

## Sheet: Autism
Gene	Ensembl_Id	Category	Disease	Chromosome
PTEN	ENSG00000171862	Protein Coding	autism_spectrum_disorder	chr10
PTEN	ENSG00000171862	Protein Coding	autism	chr10
PTEN	ENSG00000171862	Protein Coding	macrocephaly_autism_syndrome	chr10
SLC6A4	ENSG00000108576	Protein Coding	autism_spectrum_disorder	chr17
SLC6A4	ENSG00000108576	Protein Coding	autism	chr17
BDNF	ENSG00000176697	Protein Coding	autism	chr11
BDNF	ENSG00000176697	Protein Coding	autism_spectrum_disorder	chr11
MECP2	ENSG00000169057	Protein Coding	autism	chrX
MECP2	ENSG00000169057	Protein Coding	autism_x_linked_3	chrX
MECP2	ENSG00000169057	Protein Coding	autism_spectrum_disorder	chrX
TH	ENSG00000180176	Protein Coding	autism	chr11
LEP	ENSG00000174697	Protein Coding	autism_6	chr7
DRD2	ENSG00000149295	Protein Coding	autism	chr11
SLC6A3	ENSG00000142319	Protein Coding	autism	chr5
COMT	ENSG00000093010	Protein Coding	autism	chr22
MTOR	ENSG00000198793	Protein Coding	autism	chr1
MAOA	ENSG00000189221	Protein Coding	autism	chrX
MET	ENSG00000105976	Protein Coding	autism	chr7
MET	ENSG00000105976	Protein Coding	autism_9	chr7
SOD1	ENSG00000142168	Protein Coding	autism_6	chr21
DRD4	ENSG00000069696	Protein Coding	autism	chr11
FMR1	ENSG00000102081	Protein Coding	autism	chrX
FMR1	ENSG00000102081	Protein Coding	autism_spectrum_disorder	chrX
SETD2	ENSG00000181555	Protein Coding	autism_spectrum_disorder	chr3
SETD2	ENSG00000181555	Protein Coding	autism	chr3
MIR21	NA	NA	autism_spectrum_disorder	NA
DRD3	ENSG00000151577	Protein Coding	autism	chr3
TSC2	ENSG00000103197	Protein Coding	autism_spectrum_disorder	chr16
TSC2	ENSG00000103197	Protein Coding	autism	chr16
HTR2A	ENSG00000102468	Protein Coding	autism_spectrum_disorder	chr13
HTR2A	ENSG00000102468	Protein Coding	autism	chr13
HTR2A	ENSG00000102468	Protein Coding	autism_5	chr13
TSC1	ENSG00000165699	Protein Coding	autism	chr9
TSC1	ENSG00000165699	Protein Coding	autism_spectrum_disorder	chr9
ITGB3	ENSG00000259207	Protein Coding	autism	chr17
PON1	ENSG00000005421	Protein Coding	autism	chr7
GRIN2B	ENSG00000273079	Protein Coding	autism	chr12
GRIN2B	ENSG00000273079	Protein Coding	autism_spectrum_disorder	chr12
UBE3A	ENSG00000114062	Protein Coding	autism_spectrum_disorder	chr15
UBE3A	ENSG00000114062	Protein Coding	autism	chr15
RELN	ENSG00000189056	Protein Coding	autism_spectrum_disorder	chr7
RELN	ENSG00000189056	Protein Coding	autism	chr7
CACNA1C	ENSG00000151067	Protein Coding	autism	chr12
ARX	ENSG00000004848	Protein Coding	autism	chrX
TPH2	ENSG00000139287	Protein Coding	autism	chr12
CDKL5	ENSG00000008086	Protein Coding	autism	chrX
GABRB3	ENSG00000166206	Protein Coding	autism	chr15
GABRB3	ENSG00000166206	Protein Coding	autism_spectrum_disorder	chr15
SCN2A	ENSG00000136531	Protein Coding	autism	chr2
SCN2A	ENSG00000136531	Protein Coding	autism_spectrum_disorder	chr2
EHMT1	ENSG00000181090	Protein Coding	autism	chr9
EHMT1	ENSG00000181090	Protein Coding	autism_spectrum_disorder	chr9
FOXP2	ENSG00000128573	Protein Coding	autism	chr7
FOXP2	ENSG00000128573	Protein Coding	autism_spectrum_disorder	chr7
TBL1XR1	ENSG00000177565	Protein Coding	autism	chr3
IL1RAPL1	ENSG00000169306	Protein Coding	autism_spectrum_disorder	chrX
IL1RAPL1	ENSG00000169306	Protein Coding	autism	chrX
MIR27A	NA	NA	autism_spectrum_disorder	NA
HTR1A	ENSG00000178394	Protein Coding	autism	chr5
MIR146B	NA	NA	autism_spectrum_disorder	NA
MIR320A	NA	NA	autism_spectrum_disorder	NA
CHRNA7	ENSG00000175344	Protein Coding	autism	chr15
CHRNA7	ENSG00000175344	Protein Coding	autism_spectrum_disorder	chr15
MIR15A	NA	NA	autism_spectrum_disorder	NA
HOXA1	ENSG00000105991	Protein Coding	autism_spectrum_disorder	chr7
HOXA1	ENSG00000105991	Protein Coding	autism	chr7
CNTNAP2	ENSG00000174469	Protein Coding	autism	chr7
CNTNAP2	ENSG00000174469	Protein Coding	autism_spectrum_disorder	chr7
CNTNAP2	ENSG00000174469	Protein Coding	autism_15	chr7
SHANK3	ENSG00000251322	Protein Coding	autism	chr22
SHANK3	ENSG00000251322	Protein Coding	autism_spectrum_disorder	chr22
GAD1	ENSG00000128683	Protein Coding	autism	chr2
MBP	ENSG00000197971	Protein Coding	autism	chr18
SNRPN	ENSG00000128739	Protein Coding	autism	chr15
MIR23A	NA	NA	autism_spectrum_disorder	NA
MIR132	NA	NA	autism_spectrum_disorder	NA
MIR106B	NA	NA	autism_spectrum_disorder	NA
DISC1	ENSG00000162946	Protein Coding	autism	chr1
MAGEL2	ENSG00000254585	Protein Coding	autism	chr15
MAGEL2	ENSG00000254585	Protein Coding	autism_spectrum_disorder	chr15
EIF4E	ENSG00000151247	Protein Coding	autism	chr4
EIF4E	ENSG00000151247	Protein Coding	autism_19	chr4
MIR106A	NA	NA	autism_spectrum_disorder	NA
CHD8	ENSG00000100888	Protein Coding	autism	chr14
CHD8	ENSG00000100888	Protein Coding	autism_18	chr14
CHD8	ENSG00000100888	Protein Coding	autism_spectrum_disorder	chr14
MIR128-1	NA	NA	autism_spectrum_disorder	NA
ADSL	ENSG00000239900	Protein Coding	autism	chr22
UPF3B	ENSG00000125351	Protein Coding	autism	chrX
MIR15B	NA	NA	autism_spectrum_disorder	NA
GRIN2A	ENSG00000183454	Protein Coding	autism	chr16
AMPD1	ENSG00000116748	Protein Coding	autism	chr1
NDN	ENSG00000182636	Protein Coding	autism	chr15
RAB39B	ENSG00000155961	Protein Coding	autism_spectrum_disorder	chrX
RAB39B	ENSG00000155961	Protein Coding	autism	chrX
PDP1	ENSG00000164951	Protein Coding	atypical_autism	chr8
AUTS2	ENSG00000158321	Protein Coding	autism	chr7
AUTS2	ENSG00000158321	Protein Coding	autism_spectrum_disorder	chr7
MIR93	NA	NA	autism_spectrum_disorder	NA
SLC6A8	ENSG00000130821	Protein Coding	autism	chrX
FAN1	ENSG00000198690	Protein Coding	autism	chr15
RPL10	ENSG00000147403	Protein Coding	autism	chrX
RPL10	ENSG00000147403	Protein Coding	autism_spectrum_disorder	chrX
RPL10	ENSG00000147403	Protein Coding	autism_x_linked_5_2	chrX
MIR140	NA	NA	autism_spectrum_disorder	NA
HOXB1	ENSG00000120094	Protein Coding	autism	chr17
NTF3	ENSG00000185652	Protein Coding	autism	chr12
KLLN	ENSG00000227268	Protein Coding	macrocephaly_autism_syndrome	chr10
MIR148B	NA	NA	autism_spectrum_disorder	NA
MIR193B	NA	NA	autism_spectrum_disorder	NA
CEP41	ENSG00000106477	Protein Coding	autism	chr7
FOXP1	ENSG00000114861	Protein Coding	autism	chr3
IL12A	ENSG00000168811	Protein Coding	atypical_autism	chr3
SETD5	ENSG00000168137	Protein Coding	autism	chr3
FRMPD4	ENSG00000169933	Protein Coding	autism_x_linked_4	chrX
LEPQTL1	NA	NA	autism_6	NA
NRXN1	ENSG00000179915	Protein Coding	autism	chr2
NRXN1	ENSG00000179915	Protein Coding	autism_spectrum_disorder	chr2
HEPACAM	ENSG00000165478	Protein Coding	macrocephaly_autism_syndrome	chr11
ANK3	ENSG00000151150	Protein Coding	autism	chr10
PTCHD1	ENSG00000165186	Protein Coding	autism_spectrum_disorder	chrX
PTCHD1	ENSG00000165186	Protein Coding	autism	chrX
PTCHD1	ENSG00000165186	Protein Coding	autism_x_linked_4	chrX
MBD4	ENSG00000129071	Protein Coding	autism	chr3
OXT	ENSG00000101405	Protein Coding	autism	chr20
OXT	ENSG00000101405	Protein Coding	autism_spectrum_disorder	chr20
WNT2	ENSG00000105989	Protein Coding	autism	chr7
SYN2	ENSG00000157152	Protein Coding	autism	chr3
NLGN4X	ENSG00000146938	Protein Coding	autism_spectrum_disorder	chrX
NLGN4X	ENSG00000146938	Protein Coding	atypical_autism	chrX
NLGN4X	ENSG00000146938	Protein Coding	autism	chrX
NLGN4X	ENSG00000146938	Protein Coding	autism_x_linked_2	chrX
ADNP	ENSG00000101126	Protein Coding	autism	chr20
ADNP	ENSG00000101126	Protein Coding	autism_spectrum_disorder	chr20
MBD5	ENSG00000204406	Protein Coding	autism	chr2
DLG4	ENSG00000132535	Protein Coding	autism	chr17
DLG4	ENSG00000132535	Protein Coding	autism_spectrum_disorder	chr17
SLC25A12	ENSG00000115840	Protein Coding	autism_spectrum_disorder	chr2
SLC25A12	ENSG00000115840	Protein Coding	autism	chr2
OXTR	ENSG00000180914	Protein Coding	autism_spectrum_disorder	chr3
OXTR	ENSG00000180914	Protein Coding	autism	chr3
OXTR	ENSG00000180914	Protein Coding	atypical_autism	chr3
SEMA5A	ENSG00000112902	Protein Coding	autism	chr5
GRM5	ENSG00000168959	Protein Coding	autism	chr11
CTNND2	ENSG00000169862	Protein Coding	autism	chr5
CACNA1D	ENSG00000157388	Protein Coding	autism	chr3
SHANK2	ENSG00000162105	Protein Coding	autism	chr11
SHANK2	ENSG00000162105	Protein Coding	autism_spectrum_disorder	chr11
SHANK2	ENSG00000162105	Protein Coding	autism_17	chr11
EN2	ENSG00000164778	Protein Coding	autism_spectrum_disorder	chr7
EN2	ENSG00000164778	Protein Coding	autism	chr7
EN2	ENSG00000164778	Protein Coding	autism_10	chr7
POGZ	ENSG00000143442	Protein Coding	autism	chr1
POGZ	ENSG00000143442	Protein Coding	autism_spectrum_disorder	chr1
HTR7	ENSG00000148680	Protein Coding	autism	chr10
MYT1L	ENSG00000186487	Protein Coding	autism	chr2
MYT1L	ENSG00000186487	Protein Coding	autism_spectrum_disorder	chr2
MIR212	NA	NA	autism_spectrum_disorder	NA
BCKDK	ENSG00000103507	Protein Coding	autism	chr16
SLC35A3	ENSG00000117620	Protein Coding	autism	chr1
SLC35A3	ENSG00000117620	Protein Coding	autism_spectrum_disorder	chr1
GRIK2	ENSG00000164418	Protein Coding	autism	chr6
SYNGAP1	ENSG00000197283	Protein Coding	autism_spectrum_disorder	chr6
SYNGAP1	ENSG00000197283	Protein Coding	autism	chr6
MIR181D	NA	NA	autism_spectrum_disorder	NA
GLO1	ENSG00000124767	Protein Coding	autism	chr6
SCT	ENSG00000070031	Protein Coding	autism	chr11
DLX1	ENSG00000144355	Protein Coding	autism	chr2
CARS2	ENSG00000134905	Protein Coding	atypical_autism	chr13
CYFIP1	ENSG00000273749	Protein Coding	autism	chr15
GRPR	ENSG00000126010	Protein Coding	autism	chrX
KIRREL3	ENSG00000149571	Protein Coding	autism	chr11
GABRG3	ENSG00000182256	Protein Coding	autism	chr15
GABRG3	ENSG00000182256	Protein Coding	autism_spectrum_disorder	chr15
GABRA5	ENSG00000186297	Protein Coding	autism	chr15
TBR1	ENSG00000136535	Protein Coding	autism	chr2
NLGN3	ENSG00000196338	Protein Coding	autism	chrX
NLGN3	ENSG00000196338	Protein Coding	autism_x_linked_1	chrX
NLGN3	ENSG00000196338	Protein Coding	atypical_autism	chrX
NLGN3	ENSG00000196338	Protein Coding	autism_spectrum_disorder	chrX
KCND2	ENSG00000184408	Protein Coding	autism	chr7
DISC2	NA	NA	autism_spectrum_disorder	NA
SDC2	ENSG00000169439	Protein Coding	autism	chr8
AVPR1A	ENSG00000166148	Protein Coding	autism	chr12
AVPR1A	ENSG00000166148	Protein Coding	autism_spectrum_disorder	chr12
SLC9A9	ENSG00000181804	Protein Coding	autism	chr3
SLC9A9	ENSG00000181804	Protein Coding	autism_16	chr3
IMMP2L	ENSG00000184903	Protein Coding	autism	chr7
PRR12	ENSG00000126464	Protein Coding	autism	chr19
RBFOX1	ENSG00000078328	Protein Coding	autism_spectrum_disorder	chr16
RBFOX1	ENSG00000078328	Protein Coding	autism	chr16
CSN1S1	ENSG00000126545	Protein Coding	autism	chr4
MIR381	NA	NA	autism_spectrum_disorder	NA
NTF4	ENSG00000225950	Protein Coding	autism	chr19
TMLHE	ENSG00000185973	Protein Coding	autism	chrX
TMLHE	ENSG00000185973	Protein Coding	autism_x_linked_6	chrX
CNE7	NA	NA	autism	NA
TDO2	ENSG00000151790	Protein Coding	autism	chr4
DLGAP2	ENSG00000198010	Protein Coding	autism	chr8
TOP2B	ENSG00000077097	Protein Coding	autism	chr3
ST7	ENSG00000004866	Protein Coding	autism	chr7
MIR95	NA	NA	autism_spectrum_disorder	NA
CNE8	NA	NA	autism	NA
ASMT	ENSG00000196433	Protein Coding	autism_spectrum_disorder	chrY
ASMT	ENSG00000196433	Protein Coding	autism	chrY
NLGN1	ENSG00000169760	Protein Coding	autism	chr3
NRXN3	ENSG00000021645	Protein Coding	autism	chr14
NRXN3	ENSG00000021645	Protein Coding	autism_spectrum_disorder	chr14
GSPT2	ENSG00000189369	Protein Coding	autism	chrX
NRXN2	ENSG00000110076	Protein Coding	autism	chr11
ZNF778	ENSG00000170100	Protein Coding	autism	chr16
NBEA	ENSG00000172915	Protein Coding	autism	chr13
TM4SF20	ENSG00000168955	Protein Coding	autism	chr2
TM4SF20	ENSG00000168955	Protein Coding	autism_spectrum_disorder	chr2
DOCK4	ENSG00000128512	Protein Coding	autism	chr7
GABRA4	ENSG00000109158	Protein Coding	autism	chr4
MACROD2	ENSG00000172264	Protein Coding	autism	chr20
NRCAM	ENSG00000091129	Protein Coding	autism	chr7
CNE4	NA	NA	autism	NA
CNE5	NA	NA	autism	NA
TCF20	ENSG00000100207	Protein Coding	autism	chr22
MIR432	NA	NA	autism_spectrum_disorder	NA
CNE6	NA	NA	autism	NA
GABRG1	ENSG00000163285	Protein Coding	autism	chr4
PPIP5K2	ENSG00000145725	Protein Coding	autism	chr5
PPIP5K2	ENSG00000145725	Protein Coding	autism_spectrum_disorder	chr5
C3ORF58	ENSG00000181744	Protein Coding	autism	chr3
SHANK1	ENSG00000161681	Protein Coding	autism	chr19
SHANK1	ENSG00000161681	Protein Coding	autism_spectrum_disorder	chr19
CNE9	NA	NA	autism	NA
CADPS2	ENSG00000081803	Protein Coding	autism	chr7
CADPS2	ENSG00000081803	Protein Coding	autism_spectrum_disorder	chr7
MARK1	ENSG00000116141	Protein Coding	autism	chr1
CNE-2	NA	NA	autism	NA
CNE-5	NA	NA	autism	NA
KCTD13	ENSG00000174943	Protein Coding	autism	chr16
CXORF36	ENSG00000147113	Protein Coding	autism	chrX
SEZ6L2	ENSG00000174938	Protein Coding	autism	chr16
CNE-3	NA	NA	autism	NA
FAM120C	ENSG00000184083	Protein Coding	autism	chrX
SLC27A3	ENSG00000143554	Protein Coding	autism	chr1
NLGN4Y	ENSG00000165246	Protein Coding	autism	chrY
NLGN2	ENSG00000169992	Protein Coding	autism	chr17
EFR3A	ENSG00000132294	Protein Coding	autism	chr8
MIR484	NA	NA	autism_spectrum_disorder	NA
CDH8	ENSG00000150394	Protein Coding	autism	chr16
CDH9	ENSG00000113100	Protein Coding	autism	chr5
AUTS1	NA	NA	autism	NA
MIR598	NA	NA	autism_spectrum_disorder	NA
AUTS5	NA	NA	autism	NA
AUTS5	NA	NA	autism_5	NA
MIR539	NA	NA	autism_spectrum_disorder	NA
MIR652	NA	NA	autism_spectrum_disorder	NA
MCF2L	ENSG00000126217	Protein Coding	atypical_autism	chr13
MIR431	NA	NA	autism_spectrum_disorder	NA
ARHGAP24	ENSG00000138639	Protein Coding	atypical_autism	chr4
ATG4C	ENSG00000125703	Protein Coding	atypical_autism	chr1
AUTS3	NA	NA	autism	NA
AUTS3	NA	NA	autism_3	NA
AUTS8	NA	NA	autism	NA
AUTS8	NA	NA	autism_8	NA
AUTS13	NA	NA	autism	NA
AUTS13	NA	NA	autism_13	NA
AUTS6	NA	NA	autism	NA
AUTS6	NA	NA	autism_6	NA
AUTS11	NA	NA	autism	NA
AUTS11	NA	NA	autism_11	NA
AUTS12	NA	NA	autism	NA
AUTS12	NA	NA	autism_12	NA
AUTS7	NA	NA	autism	NA
AUTS7	NA	NA	autism_7	NA
RAB11FIP5	ENSG00000135631	Protein Coding	atypical_autism	chr2
MRX73	NA	NA	autism_x_linked_2	NA
MRX23	NA	NA	autism_x_linked_2	NA
MRX50	NA	NA	autism_x_linked_2	NA
MRX42	NA	NA	autism_x_linked_2	NA
RFWD2	ENSG00000143207	Protein Coding	Autism	chr1
AC013271.7	ENSG00000284337	Protein Coding	Autism	chr2
C2orf47	ENSG00000162972	Protein Coding	Autism	chr2
C5orf42	ENSG00000197603	Protein Coding	Autism	chr5
CTD-2515O10.6	ENSG00000285043	Protein Coding	autism	chr16
LARGE	ENSG00000133424	Protein Coding	Autism	chr22
RFWD2	ENSG00000143207	Protein Coding	Autism	chr1
RFWD2	ENSG00000143207	Protein Coding	Autism	chr1
RFWD2	ENSG00000143207	Protein Coding	Autism	chr1
RFWD2	ENSG00000143207	Protein Coding	Autism	chr1
RFWD2	ENSG00000143207	Protein Coding	Autism	chr1
RFWD2	ENSG00000143207	Protein Coding	Autism	chr1
RFWD2	ENSG00000143207	Protein Coding	Autism	chr1
RFWD2	ENSG00000143207	Protein Coding	Autism	chr1
RFWD2	ENSG00000143207	Protein Coding	Autism	chr1
RFWD2	ENSG00000143207	Protein Coding	Autism	chr1
RFWD2	ENSG00000143207	Protein Coding	Autism	chr1
CNTN4	ENSG00000144619	Protein Coding	Autism	chr3
RP11-245J9.9	ENSG00000285258	Protein Coding	Autism	chr3
RP3-336H9.2	ENSG00000008197	Protein Coding	Autism	chr6
BZRAP1	ENSG00000005379	Protein Coding	Autism	chr17
C11orf31	ENSG00000211450	Protein Coding	Autism	chr11
C16orf52	ENSG00000185716	Protein Coding	Autism	chr16
CREBBP	ENSG00000005339	Protein Coding	Autism	chr16
CSMD1	ENSG00000183117	Protein Coding	Autism	chr8
KIAA1161	ENSG00000164976	Protein Coding	Autism	chr9
LARGE	ENSG00000133424	Protein Coding	Autism	chr22
LARGE	ENSG00000133424	Protein Coding	Autism	chr22
LARGE	ENSG00000133424	Protein Coding	Autism	chr22
LARGE	ENSG00000133424	Protein Coding	Autism	chr22
LARGE	ENSG00000133424	Protein Coding	Autism	chr22
MLLT4	ENSG00000130396	Protein Coding	Autism	chr6
RNMTL1	ENSG00000171861	Protein Coding	Autism	chr17
T	ENSG00000164458	Protein Coding	Autism	chr6
CTD-2135J3.2	ENSG00000254093	Protein Coding	Autism	chr8
CTD-2135J3.4	ENSG00000258724	Protein Coding	Autism	chr8
RP1-56L9.7	ENSG00000285441	Protein Coding	Autism	chr6

## Sheet: Heart
Gene	Ensembl_Id	Category	Disease	Chromosome
TNF	ENSG00000232810	Protein Coding	ischemic_heart_disease	chr6
TNF	ENSG00000232810	Protein Coding	rheumatic_heart_disease	chr6
TNF	ENSG00000232810	Protein Coding	systolic_heart_failure	chr6
TNF	ENSG00000232810	Protein Coding	heart_disease	chr6
TNF	ENSG00000232810	Protein Coding	chronic_pulmonary_heart_disease	chr6
IL6	ENSG00000136244	Protein Coding	ischemic_heart_disease	chr7
IL6	ENSG00000136244	Protein Coding	rheumatic_heart_disease	chr7
IL6	ENSG00000136244	Protein Coding	heart_disease	chr7
IL6	ENSG00000136244	Protein Coding	systolic_heart_failure	chr7
TGFB1	ENSG00000105329	Protein Coding	rheumatic_heart_disease	chr19
TGFB1	ENSG00000105329	Protein Coding	heart_valve_disease	chr19
APOE	ENSG00000130203	Protein Coding	ischemic_heart_disease	chr19
APOE	ENSG00000130203	Protein Coding	coronary_heart_disease_1	chr19
APOE	ENSG00000130203	Protein Coding	heart_disease	chr19
APOE	ENSG00000130203	Protein Coding	heart_cancer	chr19
INS	ENSG00000254647	Protein Coding	ischemic_heart_disease	chr11
INS	ENSG00000254647	Protein Coding	heart_disease	chr11
INS	ENSG00000254647	Protein Coding	coronary_heart_disease_1	chr11
PTEN	ENSG00000171862	Protein Coding	congenital_heart_defects_hamartomas_of_tongue_and_polysyndactyly	chr10
IL1B	ENSG00000125538	Protein Coding	heart_disease	chr2
IL1B	ENSG00000125538	Protein Coding	coronary_heart_disease_2	chr2
MTHFR	ENSG00000177000	Protein Coding	heart_disease	chr1
IL10	ENSG00000136634	Protein Coding	rheumatic_heart_disease	chr1
STAT3	ENSG00000168610	Protein Coding	heart_disease	chr17
ACE	ENSG00000159640	Protein Coding	congestive_heart_failure	chr17
ACE	ENSG00000159640	Protein Coding	diastolic_heart_failure	chr17
ACE	ENSG00000159640	Protein Coding	heart_disease	chr17
ACE	ENSG00000159640	Protein Coding	coronary_heart_disease_1	chr17
ACE	ENSG00000159640	Protein Coding	systolic_heart_failure	chr17
ACE	ENSG00000159640	Protein Coding	ischemic_heart_disease	chr17
ACE	ENSG00000159640	Protein Coding	rheumatic_heart_disease	chr17
ACE	ENSG00000159640	Protein Coding	heart_conduction_disease	chr17
ACE	ENSG00000159640	Protein Coding	hypertensive_heart_disease	chr17
WT1	ENSG00000184937	Protein Coding	heart_sarcoma	chr11
SLC6A4	ENSG00000108576	Protein Coding	chronic_pulmonary_heart_disease	chr17
DMD	ENSG00000198947	Protein Coding	atrial_heart_septal_defect	chrX
LMNA	ENSG00000160789	Protein Coding	heart_disease	chr1
LMNA	ENSG00000160789	Protein Coding	heart_hand_syndrome_slovenian_type	chr1
HLA-DRB1	ENSG00000196126	Protein Coding	rheumatic_heart_disease	chr6
LEP	ENSG00000174697	Protein Coding	hypoplastic_left_heart_syndrome	chr7
SERPINE1	ENSG00000106366	Protein Coding	acute_pulmonary_heart_disease	chr7
SERPINE1	ENSG00000106366	Protein Coding	coronary_heart_disease_1	chr7
NOTCH1	ENSG00000148400	Protein Coding	heart_malformation_of	chr9
NOTCH1	ENSG00000148400	Protein Coding	hypoplastic_left_heart_syndrome	chr9
NOTCH1	ENSG00000148400	Protein Coding	heart_disease	chr9
KIT	ENSG00000157404	Protein Coding	heart_sarcoma	chr4
MMP2	ENSG00000087245	Protein Coding	hypertensive_heart_disease	chr16
MMP2	ENSG00000087245	Protein Coding	diastolic_heart_failure	chr16
MDM2	ENSG00000135679	Protein Coding	heart_sarcoma	chr12
NOS3	ENSG00000164867	Protein Coding	diastolic_heart_failure	chr7
NOS3	ENSG00000164867	Protein Coding	heart_disease	chr7
NOS3	ENSG00000164867	Protein Coding	ischemic_heart_disease	chr7
F2	ENSG00000180210	Protein Coding	ischemic_heart_disease	chr11
F2	ENSG00000180210	Protein Coding	heart_disease	chr11
F2	ENSG00000180210	Protein Coding	heart_conduction_disease	chr11
F2	ENSG00000180210	Protein Coding	atrial_heart_septal_defect	chr11
APOA1	ENSG00000118137	Protein Coding	coronary_heart_disease_1	chr11
APOA1	ENSG00000118137	Protein Coding	ischemic_heart_disease	chr11
APOA1	ENSG00000118137	Protein Coding	heart_disease	chr11
APOB	ENSG00000084674	Protein Coding	coronary_heart_disease_1	chr2
APOB	ENSG00000084674	Protein Coding	heart_disease	chr2
APOB	ENSG00000084674	Protein Coding	ischemic_heart_disease	chr2
CD36	ENSG00000135218	Protein Coding	heart_disease	chr7
CD36	ENSG00000135218	Protein Coding	hypertensive_heart_disease	chr7
CD36	ENSG00000135218	Protein Coding	coronary_heart_disease_7	chr7
BCL2	ENSG00000171791	Protein Coding	heart_tumor	chr18
H19	ENSG00000130600	processed_transcript	heart_disease	chr11
AGT	ENSG00000135744	Protein Coding	diastolic_heart_failure	chr1
AGT	ENSG00000135744	Protein Coding	hypertensive_heart_disease	chr1
ADIPOQ	ENSG00000181092	Protein Coding	chronic_pulmonary_heart_disease	chr3
ADIPOQ	ENSG00000181092	Protein Coding	coronary_heart_disease_1	chr3
ADIPOQ	ENSG00000181092	Protein Coding	heart_disease	chr3
MMP9	ENSG00000100985	Protein Coding	hypertensive_heart_disease	chr20
LPL	ENSG00000175445	Protein Coding	heart_disease	chr8
LPL	ENSG00000175445	Protein Coding	coronary_heart_disease_1	chr8
LPL	ENSG00000175445	Protein Coding	ischemic_heart_disease	chr8
MAPK1	ENSG00000100030	Protein Coding	heart_disease	chr22
LDLR	ENSG00000130164	Protein Coding	heart_disease	chr19
LDLR	ENSG00000130164	Protein Coding	coronary_heart_disease_1	chr19
IL4	ENSG00000113520	Protein Coding	rheumatic_heart_disease	chr5
PDGFRA	ENSG00000134853	Protein Coding	heart_sarcoma	chr4
FBN1	ENSG00000166147	Protein Coding	heart_disease	chr15
KCNQ1	ENSG00000053918	Protein Coding	heart_conduction_disease	chr11
KCNQ1	ENSG00000053918	Protein Coding	heart_disease	chr11
MMP1	ENSG00000196611	Protein Coding	hypertensive_heart_disease	chr11
EDN1	ENSG00000078401	Protein Coding	heart_disease	chr6
EDN1	ENSG00000078401	Protein Coding	chronic_pulmonary_heart_disease	chr6
EDN1	ENSG00000078401	Protein Coding	congestive_heart_failure	chr6
ELN	ENSG00000049540	Protein Coding	heart_disease	chr7
GJA1	ENSG00000152661	Protein Coding	hypoplastic_left_heart_syndrome	chr6
GJA1	ENSG00000152661	Protein Coding	heart_disease	chr6
GJA1	ENSG00000152661	Protein Coding	hypoplastic_left_heart_syndrome_1	chr6
GJA1	ENSG00000152661	Protein Coding	criss_cross_heart	chr6
SCN5A	ENSG00000183873	Protein Coding	heart_disease	chr3
SCN5A	ENSG00000183873	Protein Coding	heart_conduction_disease	chr3
SCN5A	ENSG00000183873	Protein Coding	progressive_familial_heart_block	chr3
SCN5A	ENSG00000183873	Protein Coding	progressive_familial_heart_block_type_ia	chr3
REN	ENSG00000143839	Protein Coding	congestive_heart_failure	chr1
REN	ENSG00000143839	Protein Coding	heart_disease	chr1
GATA4	ENSG00000136574	Protein Coding	heart_disease	chr8
GATA4	ENSG00000136574	Protein Coding	complete_atrioventricular_canal_left_heart_obstruction_syndrome	chr8
GATA4	ENSG00000136574	Protein Coding	testicular_anomalies_with_or_without_congenital_heart_disease	chr8
GATA4	ENSG00000136574	Protein Coding	atrial_heart_septal_defect	chr8
GATA4	ENSG00000136574	Protein Coding	heart_septal_defect	chr8
ABCA1	ENSG00000165029	Protein Coding	heart_disease	chr9
STK11	ENSG00000118046	Protein Coding	congenital_heart_defects_hamartomas_of_tongue_and_polysyndactyly	chr19
PTPN11	ENSG00000179295	Protein Coding	heart_disease	chr12
PITX2	ENSG00000164093	Protein Coding	heart_disease	chr4
VWF	ENSG00000110799	Protein Coding	heart_disease	chr12
KCNH2	ENSG00000055118	Protein Coding	heart_disease	chr7
KCNH2	ENSG00000055118	Protein Coding	heart_conduction_disease	chr7
PDGFRB	ENSG00000113721	Protein Coding	heart_sarcoma	chr5
MIR21	NA	NA	heart_disease	NA
MYH7	ENSG00000092054	Protein Coding	heart_disease	chr14
MYH7	ENSG00000092054	Protein Coding	congestive_heart_failure	chr14
AGTR1	ENSG00000144891	Protein Coding	diastolic_heart_failure	chr3
AGTR1	ENSG00000144891	Protein Coding	heart_disease	chr3
AGTR1	ENSG00000144891	Protein Coding	hypertensive_heart_disease	chr3
AGTR1	ENSG00000144891	Protein Coding	congestive_heart_failure	chr3
TSC2	ENSG00000103197	Protein Coding	congenital_heart_defects_hamartomas_of_tongue_and_polysyndactyly	chr16
TSC2	ENSG00000103197	Protein Coding	heart_cancer	chr16
HTR2A	ENSG00000102468	Protein Coding	heart_valve_disease	chr13
ABL1	ENSG00000097007	Protein Coding	heart_disease	chr9
ABL1	ENSG00000097007	Protein Coding	congenital_heart_defects_and_skeletal_malformations_syndrome	chr9
GLI3	ENSG00000106571	Protein Coding	congenital_heart_defects_hamartomas_of_tongue_and_polysyndactyly	chr7
APOC3	ENSG00000110245	Protein Coding	coronary_heart_disease_1	chr11
APOC3	ENSG00000110245	Protein Coding	heart_disease	chr11
TSC1	ENSG00000165699	Protein Coding	congenital_heart_defects_hamartomas_of_tongue_and_polysyndactyly	chr9
EDNRB	ENSG00000136160	Protein Coding	heart_disease	chr13
NKX2-5	ENSG00000183072	Protein Coding	heart_disease	chr5
NKX2-5	ENSG00000183072	Protein Coding	heart_septal_defect	chr5
NKX2-5	ENSG00000183072	Protein Coding	atrial_heart_septal_defect	chr5
NKX2-5	ENSG00000183072	Protein Coding	hypoplastic_left_heart_syndrome	chr5
NKX2-5	ENSG00000183072	Protein Coding	hypoplastic_left_heart_syndrome_2	chr5
NKX2-5	ENSG00000183072	Protein Coding	conotruncal_heart_malformations	chr5
NKX2-5	ENSG00000183072	Protein Coding	atrial_heart_septal_defect_7	chr5
PTCH1	ENSG00000185920	Protein Coding	heart_tumor	chr9
FOXC1	ENSG00000054598	Protein Coding	atrial_heart_septal_defect	chr6
CETP	ENSG00000087237	Protein Coding	coronary_heart_disease_1	chr16
SDHB	ENSG00000117118	Protein Coding	heart_cancer	chr1
GATA6	ENSG00000141448	Protein Coding	heart_disease	chr18
GATA6	ENSG00000141448	Protein Coding	heart_septal_defect	chr18
GATA6	ENSG00000141448	Protein Coding	atrial_heart_septal_defect	chr18
GATA6	ENSG00000141448	Protein Coding	conotruncal_heart_malformations	chr18
GATA6	ENSG00000141448	Protein Coding	heart_defects_congenital_and_other_congenital_anomalies	chr18
DSP	ENSG00000096696	Protein Coding	heart_disease	chr6
TTN	ENSG00000155657	Protein Coding	heart_disease	chr2
NPPA	ENSG00000175206	Protein Coding	heart_disease	chr1
NPPA	ENSG00000175206	Protein Coding	hypoplastic_left_heart_syndrome	chr1
NPPA	ENSG00000175206	Protein Coding	congestive_heart_failure	chr1
HLA-A	ENSG00000206503	Protein Coding	rheumatic_heart_disease	chr6
PPARA	ENSG00000186951	Protein Coding	heart_disease	chr22
BCL6	ENSG00000113916	Protein Coding	heart_lymphoma	chr3
ADRB2	ENSG00000169252	Protein Coding	congestive_heart_failure	chr5
ADRB2	ENSG00000169252	Protein Coding	resting_heart_rate_variation_in	chr5
ADRB2	ENSG00000169252	Protein Coding	heart_disease	chr5
TBX5	ENSG00000089225	Protein Coding	heart_disease	chr12
TBX5	ENSG00000089225	Protein Coding	heart_septal_defect	chr12
TBX5	ENSG00000089225	Protein Coding	atrial_heart_septal_defect	chr12
TBX5	ENSG00000089225	Protein Coding	heart_malformation_of	chr12
PON1	ENSG00000005421	Protein Coding	heart_disease	chr7
PON1	ENSG00000005421	Protein Coding	coronary_heart_disease_1	chr7
CYP11B2	ENSG00000179142	Protein Coding	hypertensive_heart_disease	chr8
NR3C2	ENSG00000151623	Protein Coding	congestive_heart_failure	chr4
NR3C2	ENSG00000151623	Protein Coding	heart_disease	chr4
NR3C2	ENSG00000151623	Protein Coding	hypertensive_heart_disease	chr4
NR3C2	ENSG00000151623	Protein Coding	systolic_heart_failure	chr4
SERPINC1	ENSG00000117601	Protein Coding	heart_disease	chr1
MME	ENSG00000196549	Protein Coding	congestive_heart_failure	chr3
MME	ENSG00000196549	Protein Coding	heart_lymphoma	chr3
CALR	ENSG00000179218	Protein Coding	heart_block_congenital	chr19
PRKAG2	ENSG00000106617	Protein Coding	glycogen_storage_disease_of_heart_lethal_congenital	chr7
F7	ENSG00000057593	Protein Coding	ischemic_heart_disease	chr13
F7	ENSG00000057593	Protein Coding	heart_disease	chr13
F7	ENSG00000057593	Protein Coding	coronary_heart_disease_1	chr13
HBA1	ENSG00000206172	Protein Coding	heart_cancer	chr16
CRP	ENSG00000132693	Protein Coding	ischemic_heart_disease	chr1
CRP	ENSG00000132693	Protein Coding	coronary_heart_disease_1	chr1
CRP	ENSG00000132693	Protein Coding	systolic_heart_failure	chr1
CRP	ENSG00000132693	Protein Coding	heart_disease	chr1
CRP	ENSG00000132693	Protein Coding	heart_conduction_disease	chr1
ALB	ENSG00000163631	Protein Coding	heart_disease	chr4
TTR	ENSG00000118271	Protein Coding	heart_conduction_disease	chr18
TTR	ENSG00000118271	Protein Coding	chronic_pulmonary_heart_disease	chr18
PTPRC	ENSG00000081237	Protein Coding	heart_lymphoma	chr1
LCAT	ENSG00000213398	Protein Coding	coronary_heart_disease_1	chr16
CP	ENSG00000047457	Protein Coding	chronic_pulmonary_heart_disease	chr3
AVP	ENSG00000101200	Protein Coding	heart_disease	chr20
RYR2	ENSG00000198626	Protein Coding	heart_disease	chr1
RYR2	ENSG00000198626	Protein Coding	heart_conduction_disease	chr1
MYH6	ENSG00000197616	Protein Coding	heart_malformation_of	chr14
MYH6	ENSG00000197616	Protein Coding	hypoplastic_left_heart_syndrome	chr14
MYH6	ENSG00000197616	Protein Coding	congestive_heart_failure	chr14
MYH6	ENSG00000197616	Protein Coding	atrial_heart_septal_defect	chr14
MYH6	ENSG00000197616	Protein Coding	heart_disease	chr14
EPO	ENSG00000130427	Protein Coding	congestive_heart_failure	chr7
PTH1R	ENSG00000160801	Protein Coding	heart_cancer	chr3
HLA-DQA1	ENSG00000196735	Protein Coding	rheumatic_heart_disease	chr6
ATP2A2	ENSG00000174437	Protein Coding	heart_disease	chr12
MTTP	ENSG00000138823	Protein Coding	coronary_heart_disease_1	chr4
TAZ	ENSG00000102125	Protein Coding	heart_disease	chrX
ACTC1	ENSG00000159251	Protein Coding	heart_disease	chr15
ACTC1	ENSG00000159251	Protein Coding	atrial_heart_septal_defect	chr15
APOA5	ENSG00000110243	Protein Coding	coronary_heart_disease_1	chr11
APOA5	ENSG00000110243	Protein Coding	heart_disease	chr11
TGFB3	ENSG00000119699	Protein Coding	heart_disease	chr14
LIPC	ENSG00000166035	Protein Coding	coronary_heart_disease_1	chr15
HMGA2	ENSG00000149948	Protein Coding	congenital_heart_defects_hamartomas_of_tongue_and_polysyndactyly	chr12
MIR210	NA	NA	heart_disease	NA
JAG1	ENSG00000101384	Protein Coding	heart_disease	chr20
JAG1	ENSG00000101384	Protein Coding	deafness_congenital_heart_defects_and_posterior_embryotoxon	chr20
TOR1A	ENSG00000136827	Protein Coding	heart_block_congenital	chr9
MMP3	ENSG00000149968	Protein Coding	heart_disease	chr11
MMP3	ENSG00000149968	Protein Coding	coronary_heart_disease_6	chr11
CST3	ENSG00000101439	Protein Coding	heart_disease	chr20
CST3	ENSG00000101439	Protein Coding	systolic_heart_failure	chr20
EHMT1	ENSG00000181090	Protein Coding	hypoplastic_left_heart_syndrome	chr9
BBS2	ENSG00000125124	Protein Coding	heart_disease	chr16
C3	ENSG00000125730	Protein Coding	heart_disease	chr19
TBX1	ENSG00000184058	Protein Coding	heart_disease	chr22
TBX1	ENSG00000184058	Protein Coding	heart_septal_defect	chr22
TBX1	ENSG00000184058	Protein Coding	conotruncal_heart_malformations	chr22
KCNJ2	ENSG00000123700	Protein Coding	heart_conduction_disease	chr17
KCNJ2	ENSG00000123700	Protein Coding	heart_disease	chr17
TNNI3	ENSG00000129991	Protein Coding	heart_disease	chr19
TNNI3	ENSG00000129991	Protein Coding	heart_septal_defect	chr19
TNNI3	ENSG00000129991	Protein Coding	hypoplastic_left_heart_syndrome	chr19
SOS1	ENSG00000115904	Protein Coding	heart_disease	chr2
KCNE2	ENSG00000159197	Protein Coding	heart_disease	chr21
FLCN	ENSG00000154803	Protein Coding	congenital_heart_defects_hamartomas_of_tongue_and_polysyndactyly	chr17
RPL5	ENSG00000122406	Protein Coding	atrial_heart_septal_defect	chr1
SCN1B	ENSG00000105711	Protein Coding	progressive_familial_heart_block	chr19
TBX21	ENSG00000073861	Protein Coding	heart_sarcoma	chr17
APOA2	ENSG00000158874	Protein Coding	coronary_heart_disease_1	chr1
CHD7	ENSG00000171316	Protein Coding	heart_disease	chr8
CITED2	ENSG00000164442	Protein Coding	heart_septal_defect	chr6
CITED2	ENSG00000164442	Protein Coding	heart_disease	chr6
MEF2C	ENSG00000081189	Protein Coding	heart_septal_defect	chr5
MKKS	ENSG00000125863	Protein Coding	heart_disease	chr20
EDNRA	ENSG00000151617	Protein Coding	congestive_heart_failure	chr4
EDNRA	ENSG00000151617	Protein Coding	heart_disease	chr4
PLG	ENSG00000122194	Protein Coding	acute_pulmonary_heart_disease	chr6
MBL2	ENSG00000165471	Protein Coding	rheumatic_heart_disease	chr10
RETN	ENSG00000104918	Protein Coding	coronary_heart_disease_1	chr19
TNNT2	ENSG00000118194	Protein Coding	heart_disease	chr1
TNNT2	ENSG00000118194	Protein Coding	progressive_familial_heart_block	chr1
TNNT2	ENSG00000118194	Protein Coding	progressive_familial_heart_block_type_ii	chr1
VCAM1	ENSG00000162692	Protein Coding	rheumatic_heart_disease	chr1
AQP2	ENSG00000167580	Protein Coding	congestive_heart_failure	chr12
BCOR	ENSG00000183337	Protein Coding	atrial_heart_septal_defect	chrX
MYBPC3	ENSG00000134571	Protein Coding	diastolic_heart_failure	chr11
MYBPC3	ENSG00000134571	Protein Coding	heart_disease	chr11
MIR320A	NA	NA	heart_disease	NA
ACVRL1	ENSG00000139567	Protein Coding	atrial_heart_septal_defect	chr12
ACVRL1	ENSG00000139567	Protein Coding	heart_septal_defect	chr12
ACVRL1	ENSG00000139567	Protein Coding	chronic_pulmonary_heart_disease	chr12
CA2	ENSG00000104267	Protein Coding	acute_pulmonary_heart_disease	chr8
AGTR2	ENSG00000180772	Protein Coding	heart_disease	chrX
ISL1	ENSG00000016082	Protein Coding	heart_disease	chr5
KNG1	ENSG00000113889	Protein Coding	heart_disease	chr3
KNG1	ENSG00000113889	Protein Coding	congestive_heart_failure	chr3
VKORC1	ENSG00000167397	Protein Coding	heart_conduction_disease	chr16
LDB3	ENSG00000122367	Protein Coding	heart_aneurysm	chr10
HP	ENSG00000257017	Protein Coding	chronic_pulmonary_heart_disease	chr16
PKP2	ENSG00000057294	Protein Coding	heart_disease	chr12
SRF	ENSG00000112658	Protein Coding	heart_disease	chr6
MIR214	NA	NA	heart_disease	NA
VCL	ENSG00000035403	Protein Coding	acute_pulmonary_heart_disease	chr10
VCL	ENSG00000035403	Protein Coding	congestive_heart_failure	chr10
GFPT1	ENSG00000198380	Protein Coding	heart_sarcoma	chr2
NR2F2	ENSG00000185551	Protein Coding	congenital_heart_defects_multiple_types_4	chr15
NR2F2	ENSG00000185551	Protein Coding	complete_atrioventricular_canal_left_heart_obstruction_syndrome	chr15
PLAT	ENSG00000104368	Protein Coding	acute_pulmonary_heart_disease	chr8
PLAT	ENSG00000104368	Protein Coding	progressive_familial_heart_block_type_ia	chr8
F3	ENSG00000117525	Protein Coding	heart_disease	chr1
TKT	ENSG00000163931	Protein Coding	short_stature_developmental_delay_and_congenital_heart_defects	chr3
MIR195	NA	NA	heart_disease	NA
MEF2A	ENSG00000068305	Protein Coding	heart_disease	chr15
NODAL	ENSG00000156574	Protein Coding	heart_disease	chr10
NODAL	ENSG00000156574	Protein Coding	heart_septal_defect	chr10
NODAL	ENSG00000156574	Protein Coding	atrial_heart_septal_defect	chr10
ECE1	ENSG00000117298	Protein Coding	heart_disease	chr1
SERPINF2	ENSG00000167711	Protein Coding	acute_pulmonary_heart_disease	chr17
MIR23A	NA	NA	heart_disease	NA
XDH	ENSG00000158125	Protein Coding	hypoplastic_left_heart_syndrome	chr2
GDF1	ENSG00000130283	Protein Coding	heart_disease	chr19
GDF1	ENSG00000130283	Protein Coding	congenital_heart_defects_multiple_types_6	chr19
GDF1	ENSG00000130283	Protein Coding	atrial_heart_septal_defect	chr19
GDF1	ENSG00000130283	Protein Coding	heart_septal_defect	chr19
GDF1	ENSG00000130283	Protein Coding	conotruncal_heart_malformations	chr19
PCSK9	ENSG00000169174	Protein Coding	coronary_heart_disease_1	chr1
HOTAIR	ENSG00000228630	antisense	heart_disease	chr12
HOTAIR	ENSG00000228630	antisense	congestive_heart_failure	chr12
BMPR2	ENSG00000204217	Protein Coding	chronic_pulmonary_heart_disease	chr2
BMPR2	ENSG00000204217	Protein Coding	heart_disease	chr2
POR	ENSG00000127948	Protein Coding	acute_pulmonary_heart_disease	chr7
MIR196A2	NA	NA	heart_disease	NA
HMGCR	ENSG00000113161	Protein Coding	heart_disease	chr5
HMGCR	ENSG00000113161	Protein Coding	coronary_heart_disease_1	chr5
PON2	ENSG00000105854	Protein Coding	coronary_heart_disease_1	chr7
PON2	ENSG00000105854	Protein Coding	heart_disease	chr7
SMC1A	ENSG00000072501	Protein Coding	heart_valve_disease	chrX
DDX41	ENSG00000183258	Protein Coding	heart_block_congenital	chr5
CDKN2B-AS1	ENSG00000240498	antisense	congestive_heart_failure	chr9
FOXC2	ENSG00000176692	Protein Coding	hypoplastic_left_heart_syndrome	chr16
ANKRD1	ENSG00000148677	Protein Coding	heart_disease	chr10
ANKRD1	ENSG00000148677	Protein Coding	diastolic_heart_failure	chr10
LPA	ENSG00000198670	Protein Coding	coronary_heart_disease_1	chr6
GJA5	ENSG00000265107	Protein Coding	heart_disease	chr1
GJA5	ENSG00000265107	Protein Coding	heart_conduction_disease	chr1
GJA5	ENSG00000265107	Protein Coding	progressive_familial_heart_block_type_ia	chr1
GJA5	ENSG00000265107	Protein Coding	progressive_familial_heart_block	chr1
CASQ2	ENSG00000118729	Protein Coding	heart_conduction_disease	chr1
TET1	ENSG00000138336	Protein Coding	heart_aneurysm	chr10
MIR328	NA	NA	rheumatic_heart_disease	NA
ZFPM2	ENSG00000169946	Protein Coding	heart_septal_defect	chr8
ZFPM2	ENSG00000169946	Protein Coding	conotruncal_heart_malformations	chr8
NKX2-6	ENSG00000180053	Protein Coding	hypoplastic_left_heart_syndrome	chr8
NKX2-6	ENSG00000180053	Protein Coding	heart_disease	chr8
NKX2-6	ENSG00000180053	Protein Coding	conotruncal_heart_malformations	chr8
NKX2-6	ENSG00000180053	Protein Coding	heart_septal_defect	chr8
NKX2-6	ENSG00000180053	Protein Coding	atrial_heart_septal_defect	chr8
WDPCP	ENSG00000143951	Protein Coding	congenital_heart_defects_hamartomas_of_tongue_and_polysyndactyly	chr2
ADM	ENSG00000148926	Protein Coding	heart_disease	chr11
ADM	ENSG00000148926	Protein Coding	congestive_heart_failure	chr11
SMAD6	ENSG00000137834	Protein Coding	hypoplastic_left_heart_syndrome	chr15
HSPA1A	ENSG00000204389	Protein Coding	heart_disease	chr6
AMPD1	ENSG00000116748	Protein Coding	congestive_heart_failure	chr1
PLN	ENSG00000198523	Protein Coding	congestive_heart_failure	chr6
KCNA5	ENSG00000130037	Protein Coding	heart_conduction_disease	chr12
KCND3	ENSG00000171385	Protein Coding	heart_conduction_disease	chr1
HCN4	ENSG00000138622	Protein Coding	heart_conduction_disease	chr15
ZIC3	ENSG00000156925	Protein Coding	heart_disease	chrX
SIK1	ENSG00000142178	Protein Coding	heart_sarcoma	chr21
TBX20	ENSG00000164532	Protein Coding	hypoplastic_left_heart_syndrome	chr7
TBX20	ENSG00000164532	Protein Coding	heart_disease	chr7
TBX20	ENSG00000164532	Protein Coding	heart_septal_defect	chr7
TBX20	ENSG00000164532	Protein Coding	hypoplastic_right_heart_syndrome	chr7
TBX20	ENSG00000164532	Protein Coding	atrial_heart_septal_defect	chr7
ENO2	ENSG00000111674	Protein Coding	heart_sarcoma	chr12
B4GALT7	ENSG00000027847	Protein Coding	multiple_joint_dislocations_short_stature_and_craniofacial_dysmorphism_with_or_without_congenital_heart_defects	chr5
CDSN	ENSG00000204539	Protein Coding	heart_block_congenital	chr6
ERF	ENSG00000105722	Protein Coding	heart_cancer	chr19
LGALS3	ENSG00000131981	Protein Coding	systolic_heart_failure	chr14
NPPB	ENSG00000120937	Protein Coding	congestive_heart_failure	chr1
NPPB	ENSG00000120937	Protein Coding	hypoplastic_left_heart_syndrome	chr1
NPPB	ENSG00000120937	Protein Coding	heart_disease	chr1
NPPB	ENSG00000120937	Protein Coding	hypertensive_heart_disease	chr1
NPPB	ENSG00000120937	Protein Coding	heart_conduction_disease	chr1
NPPB	ENSG00000120937	Protein Coding	diastolic_heart_failure	chr1
NPPB	ENSG00000120937	Protein Coding	systolic_heart_failure	chr1
NPPB	ENSG00000120937	Protein Coding	acute_pulmonary_heart_disease	chr1
NPPB	ENSG00000120937	Protein Coding	ischemic_heart_disease	chr1
ADRB1	ENSG00000043591	Protein Coding	resting_heart_rate_variation_in	chr10
ADRB1	ENSG00000043591	Protein Coding	heart_disease	chr10
ADRB1	ENSG00000043591	Protein Coding	congestive_heart_failure	chr10
ADRB1	ENSG00000043591	Protein Coding	systolic_heart_failure	chr10
ADRB1	ENSG00000043591	Protein Coding	coronary_heart_disease_1	chr10
CHST3	ENSG00000122863	Protein Coding	multiple_joint_dislocations_short_stature_and_craniofacial_dysmorphism_with_or_without_congenital_heart_defects	chr10
FOXP1	ENSG00000114861	Protein Coding	hypoplastic_left_heart_syndrome_1	chr3
FOXP1	ENSG00000114861	Protein Coding	hypoplastic_left_heart_syndrome	chr3
CDH2	ENSG00000170558	Protein Coding	hypoplastic_left_heart_syndrome	chr18
GDF15	ENSG00000130513	Protein Coding	heart_disease	chr19
ADAM17	ENSG00000151694	Protein Coding	acute_pulmonary_heart_disease	chr2
LEPQTL1	NA	NA	resting_heart_rate_variation_in	NA
CX3CR1	ENSG00000168329	Protein Coding	coronary_heart_disease_1	chr3
TLL1	ENSG00000038295	Protein Coding	atrial_heart_septal_defect	chr4
GATA5	ENSG00000130700	Protein Coding	heart_disease	chr20
GATA5	ENSG00000130700	Protein Coding	hypoplastic_left_heart_syndrome	chr20
GATA5	ENSG00000130700	Protein Coding	congenital_heart_defects_multiple_types_5	chr20
PIWIL2	ENSG00000197181	Protein Coding	acute_pulmonary_heart_disease	chr8
TRPM4	ENSG00000130529	Protein Coding	progressive_familial_heart_block	chr19
TRPM4	ENSG00000130529	Protein Coding	progressive_familial_heart_block_type_ib	chr19
CFC1	ENSG00000136698	Protein Coding	atrial_heart_septal_defect	chr2
CFC1	ENSG00000136698	Protein Coding	heart_septal_defect	chr2
CFC1	ENSG00000136698	Protein Coding	conotruncal_heart_malformations	chr2
CFC1	ENSG00000136698	Protein Coding	heart_disease	chr2
CAMP	ENSG00000164047	Protein Coding	acute_pulmonary_heart_disease	chr3
RBM10	ENSG00000182872	Protein Coding	atrial_heart_septal_defect	chrX
PRKD1	ENSG00000184304	Protein Coding	congenital_heart_defects_and_ectodermal_dysplasia	chr14
CA8	ENSG00000178538	Protein Coding	heart_aneurysm	chr8
PHF1	ENSG00000112511	Protein Coding	heart_sarcoma	chr6
TAB2	ENSG00000055208	Protein Coding	congenital_heart_defects_multiple_types_2	chr6
TAB2	ENSG00000055208	Protein Coding	polyvalvular_heart_disease_syndrome	chr6
B3GAT3	ENSG00000149541	Protein Coding	multiple_joint_dislocations_short_stature_and_craniofacial_dysmorphism_with_or_without_congenital_heart_defects	chr11
COG2	ENSG00000135775	Protein Coding	coronary_heart_disease_1	chr1
HLA-DRA	ENSG00000204287	Protein Coding	heart_lymphoma	chr6
CCL26	ENSG00000006606	Protein Coding	heart_tumor	chr7
CCL26	ENSG00000006606	Protein Coding	congenital_heart_defects_hamartomas_of_tongue_and_polysyndactyly	chr7
CLMP	ENSG00000166250	Protein Coding	heart_aneurysm	chr11
HTR7	ENSG00000148680	Protein Coding	chronic_pulmonary_heart_disease	chr10
SHOX2	ENSG00000168779	Protein Coding	heart_conduction_disease	chr3
SOD3	ENSG00000109610	Protein Coding	heart_disease	chr4
RERE	ENSG00000142599	Protein Coding	neurodevelopmental_disorder_with_or_without_anomalies_of_the_brain_eye_or_heart	chr1
PON3	ENSG00000105852	Protein Coding	coronary_heart_disease_1	chr7
MIR494	NA	NA	heart_disease	NA
TRIM21	ENSG00000132109	Protein Coding	heart_block_congenital	chr11
TRIM21	ENSG00000132109	Protein Coding	heart_conduction_disease	chr11
UTS2	ENSG00000049247	Protein Coding	heart_disease	chr1
UTS2	ENSG00000049247	Protein Coding	congestive_heart_failure	chr1
ADRA2B	ENSG00000274286	Protein Coding	resting_heart_rate_variation_in	chr2
CREB3L2	ENSG00000182158	Protein Coding	acute_pulmonary_heart_disease	chr7
CREB3L2	ENSG00000182158	Protein Coding	heart_fibrosarcoma	chr7
CREB3L2	ENSG00000182158	Protein Coding	heart_sarcoma	chr7
HAND2	ENSG00000164107	Protein Coding	heart_disease	chr4
FABP3	ENSG00000121769	Protein Coding	heart_disease	chr1
FABP3	ENSG00000121769	Protein Coding	heart_tumor	chr1
MASP2	ENSG00000009724	Protein Coding	rheumatic_heart_disease	chr1
GFM1	ENSG00000168827	Protein Coding	heart_aneurysm	chr3
TTF2	ENSG00000116830	Protein Coding	resting_heart_rate_variation_in	chr1
CHRM1	ENSG00000168539	Protein Coding	heart_block_congenital	chr11
PDE5A	ENSG00000138735	Protein Coding	heart_disease	chr4
HAND1	ENSG00000113196	Protein Coding	heart_disease	chr5
HAND1	ENSG00000113196	Protein Coding	hypoplastic_left_heart_syndrome_1	chr5
HAND1	ENSG00000113196	Protein Coding	hypoplastic_left_heart_syndrome	chr5
RCAN1	ENSG00000159200	Protein Coding	heart_disease	chr21
PIK3C2A	ENSG00000011405	Protein Coding	congestive_heart_failure	chr11
PIK3C2A	ENSG00000011405	Protein Coding	heart_disease	chr11
GOLPH3	ENSG00000113384	Protein Coding	atrial_heart_septal_defect	chr5
KALRN	ENSG00000160145	Protein Coding	coronary_heart_disease_5	chr3
CRELD1	ENSG00000163703	Protein Coding	complete_atrioventricular_canal_left_heart_obstruction_syndrome	chr3
CRELD1	ENSG00000163703	Protein Coding	heart_disease	chr3
CRELD1	ENSG00000163703	Protein Coding	heart_septal_defect	chr3
CRELD1	ENSG00000163703	Protein Coding	atrial_heart_septal_defect	chr3
JAZF1	ENSG00000153814	Protein Coding	heart_sarcoma	chr7
MIR129-2	NA	NA	univentricular_heart	NA
CDK13	ENSG00000065883	Protein Coding	congenital_heart_defects_dysmorphic_facial_features_and_intellectual_developmental_disorder	chr7
IFNAR2	ENSG00000159110	Protein Coding	heart_aneurysm	chr21
NPPC	ENSG00000163273	Protein Coding	congestive_heart_failure	chr2
NPPC	ENSG00000163273	Protein Coding	heart_disease	chr2
PPP1R1B	ENSG00000131771	Protein Coding	heart_disease	chr17
PIGL	ENSG00000108474	Protein Coding	heart_disease	chr17
PIGL	ENSG00000108474	Protein Coding	coloboma_congenital_heart_disease_ichthyosiform_dermatosis_mental_retardation_and_ear_anomalies_syndrome	chr17
ERRFI1	ENSG00000116285	Protein Coding	atrial_heart_septal_defect	chr1
TNFRSF25	ENSG00000215788	Protein Coding	heart_block_congenital	chr1
PVR	ENSG00000073008	Protein Coding	heart_conduction_disease	chr19
TNNI3K	ENSG00000116783	Protein Coding	heart_conduction_disease	chr1
SMUG1	ENSG00000123415	Protein Coding	heart_sarcoma	chr12
SMUG1	ENSG00000123415	Protein Coding	heart_cancer	chr12
GRK2	NA	NA	heart_disease	NA
FOXL1	ENSG00000176678	Protein Coding	hypoplastic_left_heart_syndrome	chr16
SLC8A1	ENSG00000183023	Protein Coding	heart_disease	chr2
HTR2B	ENSG00000135914	Protein Coding	heart_valve_disease	chr2
HTR2B	ENSG00000135914	Protein Coding	chronic_pulmonary_heart_disease	chr2
SMG9	ENSG00000105771	Protein Coding	heart_and_brain_malformation_syndrome	chr19
CORIN	ENSG00000145244	Protein Coding	systolic_heart_failure	chr4
NUP188	ENSG00000095319	Protein Coding	heart_disease	chr9
NPR1	ENSG00000169418	Protein Coding	congestive_heart_failure	chr1
NPR1	ENSG00000169418	Protein Coding	hypertensive_heart_disease	chr1
SPATA5	ENSG00000145375	Protein Coding	heart_conduction_disease	chr4
CTF1	ENSG00000150281	Protein Coding	heart_disease	chr16
CTF1	ENSG00000150281	Protein Coding	hypertensive_heart_disease	chr16
PLXND1	ENSG00000004399	Protein Coding	conotruncal_heart_malformations	chr3
IL4I1	ENSG00000104951	Protein Coding	atrial_heart_septal_defect	chr19
MUC16	ENSG00000181143	Protein Coding	heart_cancer	chr19
WRB	ENSG00000182093	Protein Coding	heart_disease	chr21
PCDHA9	ENSG00000204961	Protein Coding	hypoplastic_left_heart_syndrome	chr5
MYOM2	ENSG00000036448	Protein Coding	rheumatic_heart_disease	chr8
FKBP1B	ENSG00000119782	Protein Coding	heart_disease	chr2
COX16	ENSG00000133983	Protein Coding	atrial_heart_septal_defect	chr14
TROVE2	ENSG00000116747	Protein Coding	heart_block_congenital	chr1
DSCAM	ENSG00000171587	Protein Coding	heart_disease	chr21
PTGIR	ENSG00000160013	Protein Coding	chronic_pulmonary_heart_disease	chr19
LSINCT5	ENSG00000281560	lincRNA	congestive_heart_failure	chr5
FHOD3	ENSG00000134775	Protein Coding	ischemic_heart_disease	chr18
TUSC7	NA	NA	congestive_heart_failure	NA
SAP30L	ENSG00000164576	Protein Coding	atrial_heart_septal_defect	chr5
HSPB7	ENSG00000173641	Protein Coding	systolic_heart_failure	chr1
UPK2	ENSG00000110375	Protein Coding	heart_aneurysm	chr11
IWS1	ENSG00000163166	Protein Coding	atrial_heart_septal_defect	chr2
CLNK	ENSG00000109684	Protein Coding	atrial_heart_septal_defect	chr4
CLNK	ENSG00000109684	Protein Coding	heart_septal_defect	chr4
BMP10	ENSG00000163217	Protein Coding	heart_septal_defect	chr2
AKAP10	ENSG00000108599	Protein Coding	heart_conduction_disease	chr17
ARSD	ENSG00000006756	Protein Coding	atrial_heart_septal_defect	chrX
BACE1-AS	ENSG00000278768	antisense	heart_disease	chr11
SLC35B2	ENSG00000157593	Protein Coding	heart_septal_defect	chr6
HRC	ENSG00000130528	Protein Coding	progressive_familial_heart_block	chr19
ECI1	ENSG00000167969	Protein Coding	atrial_heart_septal_defect	chr16
PCLAF	ENSG00000166803	Protein Coding	heart_conduction_disease	chr15
MHRT	NA	NA	heart_disease	NA
WDFY2	ENSG00000139668	Protein Coding	acute_pulmonary_heart_disease	chr13
MESP1	ENSG00000166823	Protein Coding	heart_septal_defect	chr15
EDEM1	ENSG00000134109	Protein Coding	acute_pulmonary_heart_disease	chr3
SHROOM1	ENSG00000164403	Protein Coding	atrial_heart_septal_defect	chr5
SPIN3	ENSG00000204271	Protein Coding	atrial_heart_septal_defect	chrX
KCNA7	ENSG00000104848	Protein Coding	progressive_familial_heart_block	chr19
NRON	NA	NA	heart_disease	NA
ADO	ENSG00000181915	Protein Coding	heart_septal_defect	chr10
TSPAN33	ENSG00000158457	Protein Coding	heart_sarcoma	chr7
EXD2	ENSG00000081177	Protein Coding	atrial_heart_septal_defect	chr14
SPIN4	ENSG00000186767	Protein Coding	atrial_heart_septal_defect	chrX
ASD1	NA	NA	atrial_heart_septal_defect	NA
PDZK1IP1	ENSG00000162366	Protein Coding	acute_pulmonary_heart_disease	chr1
PLEKHD1	ENSG00000175985	Protein Coding	atrial_heart_septal_defect	chr14
PRKAG2-AS1	NA	NA	glycogen_storage_disease_of_heart_lethal_congenital	NA
DESI2	ENSG00000121644	Protein Coding	acute_pulmonary_heart_disease	chr1
LOC107986930	NA	NA	conotruncal_heart_malformations	NA
MIR1469	NA	NA	congenital_heart_defects_multiple_types_4	NA
CA5B	ENSG00000169239	Protein Coding	heart_septal_defect	chrX
CA5B	ENSG00000169239	Protein Coding	heart_conduction_disease	chrX
MT-LIPCAR	NA	NA	heart_disease	NA
SOGA3	ENSG00000214338	Protein Coding	heart_conduction_disease	chr6
ENSG00000224086	NA	NA	heart_disease	NA
LOC100996335	NA	NA	heart_disease	NA
CHDS3	NA	NA	coronary_heart_disease_1	NA
CHDS3	NA	NA	coronary_heart_disease_3	NA
CHDS4	NA	NA	coronary_heart_disease_1	NA
CHDS4	NA	NA	coronary_heart_disease_4	NA
RP11-451G4.2	ENSG00000240045	Protein Coding	Heart failure	chr3
CCBL1	ENSG00000171097	Protein Coding	Heart disease	chr9
CSMD1	ENSG00000183117	Protein Coding	Heart disease	chr8

## Sheet: Polydactyly
Gene	Ensembl_Id	Category	Disease	Chromosome
TP53	ENSG00000141510	Protein Coding	short_rib_thoracic_dysplasia_4_with_or_without_polydactyly	chr17
ESR1	ENSG00000091831	Protein Coding	short_rib_thoracic_dysplasia_5_with_or_without_polydactyly	chr6
SHH	ENSG00000164690	Protein Coding	polydactyly_preaxial_ii	chr7
SHH	ENSG00000164690	Protein Coding	autosomal_dominant_preaxial_polydactyly_upperback_hypertrichosis_syndrome	chr7
SHH	ENSG00000164690	Protein Coding	polydactyly	chr7
SHH	ENSG00000164690	Protein Coding	tibia_hypoplasia_or_aplasia_of_with_polydactyly	chr7
TNFRSF1A	ENSG00000067182	Protein Coding	short_rib_thoracic_dysplasia_5_with_or_without_polydactyly	chr12
CCND2	ENSG00000118971	Protein Coding	megalencephaly_polymicrogyria_polydactyly_hydrocephalus_syndrome_3	chr12
CCND2	ENSG00000118971	Protein Coding	megalencephaly_polymicrogyria_polydactyly_hydrocephalus_syndrome_1	chr12
CCND2	ENSG00000118971	Protein Coding	polydactyly	chr12
GLI3	ENSG00000106571	Protein Coding	synpolydactyly	chr7
GLI3	ENSG00000106571	Protein Coding	polydactyly	chr7
GLI3	ENSG00000106571	Protein Coding	polydactyly_preaxial_iv	chr7
GLI3	ENSG00000106571	Protein Coding	polydactyly_postaxial_type_a1	chr7
BMP4	ENSG00000125378	Protein Coding	polydactyly_postaxial_type_a1	chr14
CASP3	ENSG00000164305	Protein Coding	short_rib_thoracic_dysplasia_4_with_or_without_polydactyly	chr4
NLRP3	ENSG00000162711	Protein Coding	short_rib_thoracic_dysplasia_5_with_or_without_polydactyly	chr1
CEBPB	ENSG00000172216	Protein Coding	short_rib_thoracic_dysplasia_1_with_or_without_polydactyly	chr20
CEBPB	ENSG00000172216	Protein Coding	short_rib_thoracic_dysplasia_2_with_or_without_polydactyly	chr20
OFD1	ENSG00000046651	Protein Coding	polydactyly_cleft_lip_palate_psychomotor_retardation	chrX
TNFRSF1B	ENSG00000028137	Protein Coding	short_rib_thoracic_dysplasia_5_with_or_without_polydactyly	chr1
HOXD13	ENSG00000128714	Protein Coding	synpolydactyly	chr2
HOXD13	ENSG00000128714	Protein Coding	synpolydactyly_1	chr2
AKT3	ENSG00000117020	Protein Coding	megalencephaly_polymicrogyria_polydactyly_hydrocephalus_syndrome_2	chr1
AKT3	ENSG00000117020	Protein Coding	megalencephaly_polymicrogyria_polydactyly_hydrocephalus_syndrome_1	chr1
BBS2	ENSG00000125124	Protein Coding	polydactyly	chr16
RBBP8	ENSG00000101773	Protein Coding	synpolydactyly	chr18
TTC21B	ENSG00000123607	Protein Coding	short_rib_thoracic_dysplasia_3_with_or_without_polydactyly	chr2
TTC21B	ENSG00000123607	Protein Coding	short_rib_thoracic_dysplasia_4_with_or_without_polydactyly	chr2
TTC21B	ENSG00000123607	Protein Coding	short_rib_thoracic_dysplasia_6_with_or_without_polydactyly	chr2
TTC21B	ENSG00000123607	Protein Coding	short_rib_thoracic_dysplasia_1_with_or_without_polydactyly	chr2
KIF7	ENSG00000166813	Protein Coding	polydactyly_cleft_lip_palate_psychomotor_retardation	chr15
MKKS	ENSG00000125863	Protein Coding	polydactyly	chr20
BBS4	ENSG00000140463	Protein Coding	polydactyly	chr15
CC2D2A	ENSG00000048342	Protein Coding	polydactyly_postaxial_type_a1	chr4
HOXA13	ENSG00000106031	Protein Coding	synpolydactyly	chr7
HOXA13	ENSG00000106031	Protein Coding	preaxial_deficiency_postaxial_polydactyly_and_hypospadias_2	chr7
WDR19	ENSG00000157796	Protein Coding	short_rib_thoracic_dysplasia_3_with_or_without_polydactyly	chr4
WDR19	ENSG00000157796	Protein Coding	short_rib_thoracic_dysplasia_1_with_or_without_polydactyly	chr4
WDR19	ENSG00000157796	Protein Coding	short_rib_thoracic_dysplasia_5_with_or_without_polydactyly	chr4
MKS1	ENSG00000011143	Protein Coding	polydactyly	chr17
NEK1	ENSG00000137601	Protein Coding	short_rib_thoracic_dysplasia_6_with_or_without_polydactyly	chr4
NEK1	ENSG00000137601	Protein Coding	short_rib_thoracic_dysplasia_3_with_or_without_polydactyly	chr4
NEK1	ENSG00000137601	Protein Coding	polydactyly	chr4
BBS1	ENSG00000174483	Protein Coding	polydactyly	chr11
LBR	ENSG00000143815	Protein Coding	short_rib_thoracic_dysplasia_1_with_or_without_polydactyly	chr1
IFT172	ENSG00000138002	Protein Coding	short_rib_thoracic_dysplasia_10_with_or_without_polydactyly	chr2
IFT172	ENSG00000138002	Protein Coding	short_rib_thoracic_dysplasia_9_with_or_without_polydactyly	chr2
IFT172	ENSG00000138002	Protein Coding	short_rib_thoracic_dysplasia_1_with_or_without_polydactyly	chr2
ANKH	ENSG00000154122	Protein Coding	short_rib_thoracic_dysplasia_5_with_or_without_polydactyly	chr5
TMEM216	ENSG00000187049	Protein Coding	polydactyly_cleft_lip_palate_psychomotor_retardation	chr11
HSPA5	ENSG00000044574	Protein Coding	short_rib_thoracic_dysplasia_2_with_or_without_polydactyly	chr9
BBS10	ENSG00000179941	Protein Coding	short_rib_thoracic_dysplasia_3_with_or_without_polydactyly	chr12
EVC	ENSG00000072840	Protein Coding	short_rib_thoracic_dysplasia_6_with_or_without_polydactyly	chr4
EVC	ENSG00000072840	Protein Coding	polydactyly_postaxial_type_a1	chr4
EVC	ENSG00000072840	Protein Coding	short_rib_thoracic_dysplasia_3_with_or_without_polydactyly	chr4
ABCG5	ENSG00000138075	Protein Coding	short_rib_thoracic_dysplasia_15_with_polydactyly	chr2
HOXD10	ENSG00000128710	Protein Coding	synpolydactyly	chr2
SPTAN1	ENSG00000197694	Protein Coding	short_rib_thoracic_dysplasia_11_with_or_without_polydactyly	chr9
FBLN1	ENSG00000077942	Protein Coding	synpolydactyly	chr22
FBLN1	ENSG00000077942	Protein Coding	synpolydactyly_2	chr22
LMBR1	ENSG00000105983	Protein Coding	tibia_hypoplasia_or_aplasia_of_with_polydactyly	chr7
LMBR1	ENSG00000105983	Protein Coding	polydactyly_preaxial_ii	chr7
LMBR1	ENSG00000105983	Protein Coding	polydactyly	chr7
DDHD1	ENSG00000100523	Protein Coding	short_rib_thoracic_dysplasia_6_with_or_without_polydactyly	chr14
DYNC2H1	ENSG00000187240	Protein Coding	short_rib_thoracic_dysplasia_1_with_or_without_polydactyly	chr11
DYNC2H1	ENSG00000187240	Protein Coding	short_rib_thoracic_dysplasia_6_with_or_without_polydactyly	chr11
DYNC2H1	ENSG00000187240	Protein Coding	short_rib_thoracic_dysplasia_3_with_or_without_polydactyly	chr11
DYNC2H1	ENSG00000187240	Protein Coding	polydactyly	chr11
BBS12	ENSG00000181004	Protein Coding	polydactyly_postaxial_type_a1	chr4
ETFA	ENSG00000140374	Protein Coding	short_rib_thoracic_dysplasia_2_with_or_without_polydactyly	chr15
CPLANE1	NA	NA	central_polydactyly	NA
CPLANE1	NA	NA	polydactyly_cleft_lip_palate_psychomotor_retardation	NA
EVC2	ENSG00000173040	Protein Coding	polydactyly_postaxial_type_a1	chr4
EVC2	ENSG00000173040	Protein Coding	short_rib_thoracic_dysplasia_6_with_or_without_polydactyly	chr4
EVC2	ENSG00000173040	Protein Coding	short_rib_thoracic_dysplasia_1_with_or_without_polydactyly	chr4
TRAF3IP1	ENSG00000204104	Protein Coding	short_rib_thoracic_dysplasia_6_with_or_without_polydactyly	chr2
TRAF3IP1	ENSG00000204104	Protein Coding	short_rib_thoracic_dysplasia_1_with_or_without_polydactyly	chr2
IFT140	ENSG00000187535	Protein Coding	short_rib_thoracic_dysplasia_9_with_or_without_polydactyly	chr16
IFT140	ENSG00000187535	Protein Coding	short_rib_thoracic_dysplasia_1_with_or_without_polydactyly	chr16
TTC8	ENSG00000165533	Protein Coding	polydactyly	chr14
PIK3R2	ENSG00000105647	Protein Coding	megalencephaly_polymicrogyria_polydactyly_hydrocephalus_syndrome_1	chr19
TCTN3	ENSG00000119977	Protein Coding	short_rib_thoracic_dysplasia_3_with_or_without_polydactyly	chr10
TCTN3	ENSG00000119977	Protein Coding	short_rib_thoracic_dysplasia_6_with_or_without_polydactyly	chr10
TCTN3	ENSG00000119977	Protein Coding	polydactyly_cleft_lip_palate_psychomotor_retardation	chr10
IFT43	NA	NA	short_rib_thoracic_dysplasia_18_with_polydactyly	NA
WDR35	ENSG00000118965	Protein Coding	polydactyly	chr2
WDR35	ENSG00000118965	Protein Coding	short_rib_thoracic_dysplasia_1_with_or_without_polydactyly	chr2
WDR35	ENSG00000118965	Protein Coding	short_rib_thoracic_dysplasia_3_with_or_without_polydactyly	chr2
WDR35	ENSG00000118965	Protein Coding	short_rib_thoracic_dysplasia_7_with_or_without_polydactyly	chr2
CYP2U1	ENSG00000155016	Protein Coding	short_rib_thoracic_dysplasia_6_with_or_without_polydactyly	chr4
MAP3K20	ENSG00000091436	Protein Coding	split_foot_malformation_with_mesoaxial_polydactyly	chr2
NPR2	ENSG00000159899	Protein Coding	short_rib_thoracic_dysplasia_5_with_or_without_polydactyly	chr9
KIAA0586	ENSG00000100578	Protein Coding	short_rib_thoracic_dysplasia_14_with_polydactyly	chr14
KIAA0586	ENSG00000100578	Protein Coding	short_rib_thoracic_dysplasia_3_with_or_without_polydactyly	chr14
PDE6D	ENSG00000156973	Protein Coding	polydactyly_cleft_lip_palate_psychomotor_retardation	chr2
NPPB	ENSG00000120937	Protein Coding	short_rib_thoracic_dysplasia_5_with_or_without_polydactyly	chr1
CEP120	ENSG00000168944	Protein Coding	short_rib_thoracic_dysplasia_13_with_or_without_polydactyly	chr5
CEP120	ENSG00000168944	Protein Coding	short_rib_thoracic_dysplasia_3_with_or_without_polydactyly	chr5
CEP120	ENSG00000168944	Protein Coding	short_rib_thoracic_dysplasia_1_with_or_without_polydactyly	chr5
KIAA0753	ENSG00000198920	Protein Coding	short_rib_thoracic_dysplasia_1_with_or_without_polydactyly	chr17
KIAA0753	ENSG00000198920	Protein Coding	polydactyly_cleft_lip_palate_psychomotor_retardation	chr17
DYNC2LI1	ENSG00000138036	Protein Coding	polydactyly	chr2
DYNC2LI1	ENSG00000138036	Protein Coding	short_rib_thoracic_dysplasia_1_with_or_without_polydactyly	chr2
DYNC2LI1	ENSG00000138036	Protein Coding	short_rib_thoracic_dysplasia_3_with_or_without_polydactyly	chr2
DYNC2LI1	ENSG00000138036	Protein Coding	short_rib_thoracic_dysplasia_15_with_polydactyly	chr2
IFT80	ENSG00000068885	Protein Coding	short_rib_thoracic_dysplasia_1_with_or_without_polydactyly	chr3
IFT80	ENSG00000068885	Protein Coding	short_rib_thoracic_dysplasia_3_with_or_without_polydactyly	chr3
IFT80	ENSG00000068885	Protein Coding	short_rib_thoracic_dysplasia_6_with_or_without_polydactyly	chr3
IFT80	ENSG00000068885	Protein Coding	short_rib_thoracic_dysplasia_2_with_or_without_polydactyly	chr3
TCTN1	ENSG00000204852	Protein Coding	short_rib_thoracic_dysplasia_6_with_or_without_polydactyly	chr12
TCTN2	ENSG00000168778	Protein Coding	short_rib_thoracic_dysplasia_6_with_or_without_polydactyly	chr12
PITX1	ENSG00000069011	Protein Coding	clubfoot_congenital_with_or_without_deficiency_of_long_bones_and_or_mirror_image_polydactyly	chr5
WDR60	ENSG00000126870	Protein Coding	short_rib_thoracic_dysplasia_1_with_or_without_polydactyly	chr7
WDR60	ENSG00000126870	Protein Coding	short_rib_thoracic_dysplasia_3_with_or_without_polydactyly	chr7
WDR60	ENSG00000126870	Protein Coding	short_rib_thoracic_dysplasia_8_with_or_without_polydactyly	chr7
WDR60	ENSG00000126870	Protein Coding	polydactyly	chr7
FOSB	ENSG00000125740	Protein Coding	short_rib_thoracic_dysplasia_1_with_or_without_polydactyly	chr19
FOSB	ENSG00000125740	Protein Coding	short_rib_thoracic_dysplasia_2_with_or_without_polydactyly	chr19
WDR34	ENSG00000119333	Protein Coding	short_rib_thoracic_dysplasia_1_with_or_without_polydactyly	chr9
WDR34	ENSG00000119333	Protein Coding	short_rib_thoracic_dysplasia_3_with_or_without_polydactyly	chr9
WDR34	ENSG00000119333	Protein Coding	short_rib_thoracic_dysplasia_11_with_or_without_polydactyly	chr9
WDR34	ENSG00000119333	Protein Coding	polydactyly	chr9
IFT122	ENSG00000163913	Protein Coding	short_rib_thoracic_dysplasia_3_with_or_without_polydactyly	chr3
IFT122	ENSG00000163913	Protein Coding	short_rib_thoracic_dysplasia_6_with_or_without_polydactyly	chr3
BHLHA9	ENSG00000205899	Protein Coding	camptosynpolydactyly_complex	chr17
HOXD11	ENSG00000128713	Protein Coding	synpolydactyly	chr2
AIF1	ENSG00000204472	Protein Coding	short_rib_thoracic_dysplasia_1_with_or_without_polydactyly	chr6
PTDSS1	ENSG00000156471	Protein Coding	short_rib_thoracic_dysplasia_6_with_or_without_polydactyly	chr8
ZNF141	ENSG00000131127	Protein Coding	polydactyly	chr4
ZNF141	ENSG00000131127	Protein Coding	polydactyly_postaxial_type_a1	chr4
ZNF141	ENSG00000131127	Protein Coding	polydactyly_postaxial_type_a6	chr4
IFT52	ENSG00000101052	Protein Coding	short_rib_thoracic_dysplasia_16_with_or_without_polydactyly	chr20
EVX2	ENSG00000174279	Protein Coding	synpolydactyly	chr2
PI4KA	ENSG00000241973	Protein Coding	short_rib_thoracic_dysplasia_6_with_or_without_polydactyly	chr22
HOXD@	NA	NA	synpolydactyly	NA
NPPC	ENSG00000163273	Protein Coding	short_rib_thoracic_dysplasia_5_with_or_without_polydactyly	chr2
TCTEX1D2	ENSG00000213123	Protein Coding	polydactyly	chr3
TCTEX1D2	ENSG00000213123	Protein Coding	short_rib_thoracic_dysplasia_17_with_or_without_polydactyly	chr3
TCTEX1D2	ENSG00000213123	Protein Coding	short_rib_thoracic_dysplasia_3_with_or_without_polydactyly	chr3
NPR3	ENSG00000113389	Protein Coding	short_rib_thoracic_dysplasia_5_with_or_without_polydactyly	chr5
FUZ	ENSG00000010361	Protein Coding	short_rib_thoracic_dysplasia_6_with_or_without_polydactyly	chr19
GADD45B	ENSG00000099860	Protein Coding	short_rib_thoracic_dysplasia_5_with_or_without_polydactyly	chr19
RASSF8	ENSG00000123094	Protein Coding	synpolydactyly	chr12
MIPOL1	ENSG00000151338	Protein Coding	polydactyly	chr14
SMOX	ENSG00000088826	Protein Coding	short_rib_thoracic_dysplasia_2_with_or_without_polydactyly	chr20
SMOX	ENSG00000088826	Protein Coding	short_rib_thoracic_dysplasia_1_with_or_without_polydactyly	chr20
IFT81	ENSG00000122970	Protein Coding	short_rib_thoracic_dysplasia_19_with_or_without_polydactyly	chr12
KRTCAP3	ENSG00000157992	Protein Coding	short_rib_thoracic_dysplasia_10_with_or_without_polydactyly	chr2
IQCE	ENSG00000106012	Protein Coding	polydactyly_postaxial_type_a7	chr7
IQCE	ENSG00000106012	Protein Coding	polydactyly_postaxial_type_a1	chr7
SPD3	NA	NA	synpolydactyly	NA
SPD3	NA	NA	synpolydactyly_3	NA
ATD	NA	NA	short_rib_thoracic_dysplasia_1_with_or_without_polydactyly	NA
TMEM256	ENSG00000205544	Protein Coding	short_rib_thoracic_dysplasia_3_with_or_without_polydactyly	chr17
FAM98C	ENSG00000130244	Protein Coding	short_rib_thoracic_dysplasia_3_with_or_without_polydactyly	chr19
TIMM9	ENSG00000100575	Protein Coding	short_rib_thoracic_dysplasia_14_with_polydactyly	chr14
MAP3K20-AS1	ENSG00000238133	antisense	split_foot_malformation_with_mesoaxial_polydactyly	chr2
PAPA2	NA	NA	polydactyly_postaxial_type_a1	NA
PAPA2	NA	NA	polydactyly_postaxial_type_a2	NA
PAPA3	NA	NA	polydactyly_postaxial_type_a1	NA
PAPA3	NA	NA	polydactyly_postaxial_type_a3	NA
PAPA4	NA	NA	polydactyly_postaxial_type_a1	NA
PAPA4	NA	NA	polydactyly_postaxial_type_a4	NA
PAPA5	NA	NA	polydactyly_postaxial_type_a1	NA
PAPA5	NA	NA	polydactyly_postaxial_type_a5	NA
INTU	ENSG00000164066	Protein Coding	short_rib_thoracic_dysplasia_20_with_polydactyly	chr4
TM4SF19-TCTEX1D2	ENSG00000273331	Protein Coding	short_rib_thoracic_dysplasia_17_with_or_without_polydactyly	chr3

## Sheet: Spina_Bifida
Gene	Ensembl_Id	Category	Disease	Chromosome
MTHFR	ENSG00000177000	Protein Coding	cervicothoracic_spina_bifida_aperta	chr1
MTHFR	ENSG00000177000	Protein Coding	cervical_spina_bifida_aperta	chr1
MTHFR	ENSG00000177000	Protein Coding	lumbosacral_spina_bifida_aperta	chr1
MTHFR	ENSG00000177000	Protein Coding	thoracolumbosacral_spina_bifida_aperta	chr1
MTHFR	ENSG00000177000	Protein Coding	upper_thoracic_spina_bifida_aperta	chr1
MTHFR	ENSG00000177000	Protein Coding	total_spina_bifida_cystica	chr1
MTHFR	ENSG00000177000	Protein Coding	thoracolumbosacral_spina_bifida_cystica	chr1
MTHFR	ENSG00000177000	Protein Coding	lumbosacral_spina_bifida_cystica	chr1
MTHFR	ENSG00000177000	Protein Coding	cervical_spina_bifida_cystica	chr1
MTHFR	ENSG00000177000	Protein Coding	cervicothoracic_spina_bifida_cystica	chr1
MTHFR	ENSG00000177000	Protein Coding	upper_thoracic_spina_bifida_cystica	chr1
MTHFR	ENSG00000177000	Protein Coding	total_spina_bifida_aperta	chr1
MTHFR	ENSG00000177000	Protein Coding	spina_bifida_occulta	chr1
PTCH1	ENSG00000185920	Protein Coding	spina_bifida_occulta	chr9
SLC26A2	ENSG00000155850	Protein Coding	spina_bifida_occulta	chr5
TBXT	NA	NA	upper_thoracic_spina_bifida_aperta	NA
TBXT	NA	NA	total_spina_bifida_cystica	NA
TBXT	NA	NA	thoracolumbosacral_spina_bifida_cystica	NA
TBXT	NA	NA	lumbosacral_spina_bifida_cystica	NA
TBXT	NA	NA	cervical_spina_bifida_cystica	NA
TBXT	NA	NA	cervicothoracic_spina_bifida_cystica	NA
TBXT	NA	NA	upper_thoracic_spina_bifida_cystica	NA
TBXT	NA	NA	thoracolumbosacral_spina_bifida_aperta	NA
TBXT	NA	NA	lumbosacral_spina_bifida_aperta	NA
TBXT	NA	NA	cervical_spina_bifida_aperta	NA
TBXT	NA	NA	cervicothoracic_spina_bifida_aperta	NA
TBXT	NA	NA	total_spina_bifida_aperta	NA
VANGL1	ENSG00000173218	Protein Coding	cervicothoracic_spina_bifida_cystica	chr1
VANGL1	ENSG00000173218	Protein Coding	cervical_spina_bifida_cystica	chr1
VANGL1	ENSG00000173218	Protein Coding	thoracolumbosacral_spina_bifida_cystica	chr1
VANGL1	ENSG00000173218	Protein Coding	total_spina_bifida_cystica	chr1
VANGL1	ENSG00000173218	Protein Coding	thoracolumbosacral_spina_bifida_aperta	chr1
VANGL1	ENSG00000173218	Protein Coding	lumbosacral_spina_bifida_aperta	chr1
VANGL1	ENSG00000173218	Protein Coding	cervical_spina_bifida_aperta	chr1
VANGL1	ENSG00000173218	Protein Coding	cervicothoracic_spina_bifida_aperta	chr1
VANGL1	ENSG00000173218	Protein Coding	total_spina_bifida_aperta	chr1
VANGL1	ENSG00000173218	Protein Coding	upper_thoracic_spina_bifida_aperta	chr1
VANGL1	ENSG00000173218	Protein Coding	lumbosacral_spina_bifida_cystica	chr1
VANGL1	ENSG00000173218	Protein Coding	upper_thoracic_spina_bifida_cystica	chr1
ZIC1	ENSG00000152977	Protein Coding	spina_bifida_occulta	chr3
JARID2	ENSG00000008083	Protein Coding	spina_bifida_occulta	chr6
HES7	ENSG00000179111	Protein Coding	spina_bifida_occulta	chr17
MTHFD1	ENSG00000100714	Protein Coding	total_spina_bifida_aperta	chr14
MTHFD1	ENSG00000100714	Protein Coding	cervicothoracic_spina_bifida_aperta	chr14
MTHFD1	ENSG00000100714	Protein Coding	cervical_spina_bifida_aperta	chr14
MTHFD1	ENSG00000100714	Protein Coding	lumbosacral_spina_bifida_aperta	chr14
MTHFD1	ENSG00000100714	Protein Coding	thoracolumbosacral_spina_bifida_aperta	chr14
MTHFD1	ENSG00000100714	Protein Coding	upper_thoracic_spina_bifida_aperta	chr14
MTHFD1	ENSG00000100714	Protein Coding	total_spina_bifida_cystica	chr14
MTHFD1	ENSG00000100714	Protein Coding	thoracolumbosacral_spina_bifida_cystica	chr14
MTHFD1	ENSG00000100714	Protein Coding	lumbosacral_spina_bifida_cystica	chr14
MTHFD1	ENSG00000100714	Protein Coding	cervical_spina_bifida_cystica	chr14
MTHFD1	ENSG00000100714	Protein Coding	cervicothoracic_spina_bifida_cystica	chr14
MTHFD1	ENSG00000100714	Protein Coding	upper_thoracic_spina_bifida_cystica	chr14
LAMA5	ENSG00000130702	Protein Coding	spina_bifida_occulta	chr20
VANGL2	ENSG00000162738	Protein Coding	upper_thoracic_spina_bifida_cystica	chr1
VANGL2	ENSG00000162738	Protein Coding	cervicothoracic_spina_bifida_cystica	chr1
VANGL2	ENSG00000162738	Protein Coding	cervical_spina_bifida_cystica	chr1
VANGL2	ENSG00000162738	Protein Coding	lumbosacral_spina_bifida_cystica	chr1
VANGL2	ENSG00000162738	Protein Coding	thoracolumbosacral_spina_bifida_cystica	chr1
VANGL2	ENSG00000162738	Protein Coding	total_spina_bifida_cystica	chr1
VANGL2	ENSG00000162738	Protein Coding	upper_thoracic_spina_bifida_aperta	chr1
VANGL2	ENSG00000162738	Protein Coding	thoracolumbosacral_spina_bifida_aperta	chr1
VANGL2	ENSG00000162738	Protein Coding	lumbosacral_spina_bifida_aperta	chr1
VANGL2	ENSG00000162738	Protein Coding	cervical_spina_bifida_aperta	chr1
VANGL2	ENSG00000162738	Protein Coding	cervicothoracic_spina_bifida_aperta	chr1
VANGL2	ENSG00000162738	Protein Coding	total_spina_bifida_aperta	chr1
FUZ	ENSG00000010361	Protein Coding	total_spina_bifida_aperta	chr19
FUZ	ENSG00000010361	Protein Coding	cervicothoracic_spina_bifida_aperta	chr19
FUZ	ENSG00000010361	Protein Coding	cervical_spina_bifida_aperta	chr19
FUZ	ENSG00000010361	Protein Coding	lumbosacral_spina_bifida_aperta	chr19
FUZ	ENSG00000010361	Protein Coding	thoracolumbosacral_spina_bifida_aperta	chr19
FUZ	ENSG00000010361	Protein Coding	upper_thoracic_spina_bifida_cystica	chr19
FUZ	ENSG00000010361	Protein Coding	cervicothoracic_spina_bifida_cystica	chr19
FUZ	ENSG00000010361	Protein Coding	cervical_spina_bifida_cystica	chr19
FUZ	ENSG00000010361	Protein Coding	lumbosacral_spina_bifida_cystica	chr19
FUZ	ENSG00000010361	Protein Coding	thoracolumbosacral_spina_bifida_cystica	chr19
FUZ	ENSG00000010361	Protein Coding	total_spina_bifida_cystica	chr19
FUZ	ENSG00000010361	Protein Coding	upper_thoracic_spina_bifida_aperta	chr19

## Sheet: Cancer
Gene	Ensembl_Id	Category	Disease	Chromosome
TP53	ENSG00000141510	Protein Coding	uterine_body_mixed_cancer	chr17
TP53	ENSG00000141510	Protein Coding	colorectal_cancer	chr17
TP53	ENSG00000141510	Protein Coding	cervical_cancer	chr17
TP53	ENSG00000141510	Protein Coding	bladder_cancer	chr17
TP53	ENSG00000141510	Protein Coding	hereditary_breast_ovarian_cancer_syndrome	chr17
TP53	ENSG00000141510	Protein Coding	male_reproductive_organ_cancer	chr17
TP53	ENSG00000141510	Protein Coding	hematologic_cancer	chr17
TP53	ENSG00000141510	Protein Coding	female_breast_cancer	chr17
TP53	ENSG00000141510	Protein Coding	retinal_cancer	chr17
TP53	ENSG00000141510	Protein Coding	endometrial_cancer	chr17
TP53	ENSG00000141510	Protein Coding	oral_cancer	chr17
TP53	ENSG00000141510	Protein Coding	tongue_cancer	chr17
TP53	ENSG00000141510	Protein Coding	uterine_corpus_cancer	chr17
TP53	ENSG00000141510	Protein Coding	cell_type_cancer	chr17
TP53	ENSG00000141510	Protein Coding	ovarian_cancer_1	chr17
TP53	ENSG00000141510	Protein Coding	ovarian_cancer	chr17
TP53	ENSG00000141510	Protein Coding	submandibular_gland_cancer	chr17
TP53	ENSG00000141510	Protein Coding	familial_colorectal_cancer	chr17
TP53	ENSG00000141510	Protein Coding	female_reproductive_organ_cancer	chr17
TP53	ENSG00000141510	Protein Coding	gastric_cancer	chr17
TP53	ENSG00000141510	Protein Coding	endocrine_gland_cancer	chr17
TP53	ENSG00000141510	Protein Coding	sensory_system_cancer	chr17
TP53	ENSG00000141510	Protein Coding	pharynx_cancer	chr17
TP53	ENSG00000141510	Protein Coding	integumentary_system_cancer	chr17
TP53	ENSG00000141510	Protein Coding	anaplastic_thyroid_cancer	chr17
TP53	ENSG00000141510	Protein Coding	thyroid_cancer	chr17
TP53	ENSG00000141510	Protein Coding	sweat_gland_cancer	chr17
TP53	ENSG00000141510	Protein Coding	ovary_epithelial_cancer	chr17
TP53	ENSG00000141510	Protein Coding	cerebral_ventricle_cancer	chr17
TP53	ENSG00000141510	Protein Coding	nervous_system_cancer	chr17
TP53	ENSG00000141510	Protein Coding	germ_cell_and_embryonal_cancer	chr17
TP53	ENSG00000141510	Protein Coding	gastrointestinal_system_cancer	chr17
TP53	ENSG00000141510	Protein Coding	gallbladder_cancer	chr17
TP53	ENSG00000141510	Protein Coding	thymus_cancer	chr17
TP53	ENSG00000141510	Protein Coding	choroid_plexus_cancer	chr17
TP53	ENSG00000141510	Protein Coding	pancreatic_cancer	chr17
TP53	ENSG00000141510	Protein Coding	female_reproductive_endometrioid_cancer	chr17
TP53	ENSG00000141510	Protein Coding	lung_cancer_susceptibility_3	chr17
TP53	ENSG00000141510	Protein Coding	lung_cancer	chr17
TP53	ENSG00000141510	Protein Coding	larynx_cancer	chr17
TP53	ENSG00000141510	Protein Coding	ocular_cancer	chr17
TP53	ENSG00000141510	Protein Coding	connective_tissue_cancer	chr17
TP53	ENSG00000141510	Protein Coding	prostate_cancer	chr17
TP53	ENSG00000141510	Protein Coding	supratentorial_cancer	chr17
TP53	ENSG00000141510	Protein Coding	mixed_cell_type_cancer	chr17
TP53	ENSG00000141510	Protein Coding	brain_cancer	chr17
TP53	ENSG00000141510	Protein Coding	vulva_cancer	chr17
TP53	ENSG00000141510	Protein Coding	penile_cancer	chr17
TP53	ENSG00000141510	Protein Coding	lymph_node_cancer	chr17
TP53	ENSG00000141510	Protein Coding	small_cell_cancer_of_the_lung	chr17
TP53	ENSG00000141510	Protein Coding	estrogen_receptor_positive_breast_cancer	chr17
TP53	ENSG00000141510	Protein Coding	oral_cavity_cancer	chr17
TP53	ENSG00000141510	Protein Coding	respiratory_system_cancer	chr17
TP53	ENSG00000141510	Protein Coding	lip_cancer	chr17
TP53	ENSG00000141510	Protein Coding	oropharynx_cancer	chr17
TP53	ENSG00000141510	Protein Coding	sporadic_breast_cancer	chr17
TP53	ENSG00000141510	Protein Coding	breast_cancer	chr17
TP53	ENSG00000141510	Protein Coding	esophageal_cancer	chr17
TP53	ENSG00000141510	Protein Coding	spinal_cancer	chr17
TP53	ENSG00000141510	Protein Coding	cerebrum_cancer	chr17
TP53	ENSG00000141510	Protein Coding	brain_stem_cancer	chr17
TP53	ENSG00000141510	Protein Coding	cerebellum_cancer	chr17
TP53	ENSG00000141510	Protein Coding	infratentorial_cancer	chr17
TP53	ENSG00000141510	Protein Coding	muscle_cancer	chr17
TNF	ENSG00000232810	Protein Coding	breast_cancer	chr6
TNF	ENSG00000232810	Protein Coding	colorectal_cancer	chr6
TNF	ENSG00000232810	Protein Coding	esophageal_cancer	chr6
TNF	ENSG00000232810	Protein Coding	tonsil_cancer	chr6
TNF	ENSG00000232810	Protein Coding	ovarian_cancer	chr6
TNF	ENSG00000232810	Protein Coding	gastrointestinal_system_cancer	chr6
MYC	ENSG00000136997	Protein Coding	bladder_cancer	chr8
MYC	ENSG00000136997	Protein Coding	breast_cancer	chr8
MYC	ENSG00000136997	Protein Coding	colorectal_cancer	chr8
MYC	ENSG00000136997	Protein Coding	cervical_cancer	chr8
MYC	ENSG00000136997	Protein Coding	hematologic_cancer	chr8
MYC	ENSG00000136997	Protein Coding	esophageal_cancer	chr8
MYC	ENSG00000136997	Protein Coding	respiratory_system_cancer	chr8
MYC	ENSG00000136997	Protein Coding	cell_type_cancer	chr8
MYC	ENSG00000136997	Protein Coding	endometrial_cancer	chr8
MYC	ENSG00000136997	Protein Coding	ovarian_cancer	chr8
MYC	ENSG00000136997	Protein Coding	prostate_cancer	chr8
MYC	ENSG00000136997	Protein Coding	sensory_system_cancer	chr8
MYC	ENSG00000136997	Protein Coding	uterine_corpus_cancer	chr8
MYC	ENSG00000136997	Protein Coding	lung_cancer	chr8
MYC	ENSG00000136997	Protein Coding	lymphatic_system_cancer	chr8
MYC	ENSG00000136997	Protein Coding	female_reproductive_organ_cancer	chr8
MYC	ENSG00000136997	Protein Coding	gastric_cancer	chr8
MYC	ENSG00000136997	Protein Coding	thyroid_cancer	chr8
MYC	ENSG00000136997	Protein Coding	ocular_cancer	chr8
MYC	ENSG00000136997	Protein Coding	gastrointestinal_system_cancer	chr8
MYC	ENSG00000136997	Protein Coding	infratentorial_cancer	chr8
MYC	ENSG00000136997	Protein Coding	retinal_cancer	chr8
MYC	ENSG00000136997	Protein Coding	male_reproductive_organ_cancer	chr8
MYC	ENSG00000136997	Protein Coding	small_cell_cancer_of_the_lung	chr8
MYC	ENSG00000136997	Protein Coding	nervous_system_cancer	chr8
MYC	ENSG00000136997	Protein Coding	germ_cell_and_embryonal_cancer	chr8
CDKN2A	ENSG00000147889	Protein Coding	bladder_cancer	chr9
CDKN2A	ENSG00000147889	Protein Coding	retinal_cancer	chr9
CDKN2A	ENSG00000147889	Protein Coding	colorectal_cancer	chr9
CDKN2A	ENSG00000147889	Protein Coding	pleural_cancer	chr9
CDKN2A	ENSG00000147889	Protein Coding	cervical_cancer	chr9
CDKN2A	ENSG00000147889	Protein Coding	esophageal_cancer	chr9
CDKN2A	ENSG00000147889	Protein Coding	oral_cancer	chr9
CDKN2A	ENSG00000147889	Protein Coding	oropharynx_cancer	chr9
CDKN2A	ENSG00000147889	Protein Coding	respiratory_system_cancer	chr9
CDKN2A	ENSG00000147889	Protein Coding	tongue_cancer	chr9
CDKN2A	ENSG00000147889	Protein Coding	cell_type_cancer	chr9
CDKN2A	ENSG00000147889	Protein Coding	tonsil_cancer	chr9
CDKN2A	ENSG00000147889	Protein Coding	endometrial_cancer	chr9
CDKN2A	ENSG00000147889	Protein Coding	sensory_system_cancer	chr9
CDKN2A	ENSG00000147889	Protein Coding	pharynx_cancer	chr9
CDKN2A	ENSG00000147889	Protein Coding	small_cell_cancer_of_the_lung	chr9
CDKN2A	ENSG00000147889	Protein Coding	lung_cancer	chr9
CDKN2A	ENSG00000147889	Protein Coding	melanoma_pancreatic_cancer_syndrome	chr9
CDKN2A	ENSG00000147889	Protein Coding	female_reproductive_organ_cancer	chr9
CDKN2A	ENSG00000147889	Protein Coding	lung_cancer_susceptibility_3	chr9
CDKN2A	ENSG00000147889	Protein Coding	pancreatic_cancer	chr9
CDKN2A	ENSG00000147889	Protein Coding	gastric_cancer	chr9
CDKN2A	ENSG00000147889	Protein Coding	endocrine_gland_cancer	chr9
CDKN2A	ENSG00000147889	Protein Coding	integumentary_system_cancer	chr9
CDKN2A	ENSG00000147889	Protein Coding	ocular_cancer	chr9
CDKN2A	ENSG00000147889	Protein Coding	nervous_system_cancer	chr9
CDKN2A	ENSG00000147889	Protein Coding	gastrointestinal_system_cancer	chr9
CDKN2A	ENSG00000147889	Protein Coding	penile_cancer	chr9
CDKN2A	ENSG00000147889	Protein Coding	vulva_cancer	chr9
CDKN2A	ENSG00000147889	Protein Coding	anus_cancer	chr9
CDKN2A	ENSG00000147889	Protein Coding	bone_cancer	chr9
CDKN2A	ENSG00000147889	Protein Coding	larynx_cancer	chr9
IL6	ENSG00000136244	Protein Coding	breast_cancer	chr7
IL6	ENSG00000136244	Protein Coding	colorectal_cancer	chr7
IL6	ENSG00000136244	Protein Coding	bone_marrow_cancer	chr7
IL6	ENSG00000136244	Protein Coding	esophageal_cancer	chr7
IL6	ENSG00000136244	Protein Coding	gastrointestinal_system_cancer	chr7
IL6	ENSG00000136244	Protein Coding	bone_cancer	chr7
IL6	ENSG00000136244	Protein Coding	mixed_lacrimal_gland_cancer	chr7
TGFB1	ENSG00000105329	Protein Coding	breast_cancer	chr19
TGFB1	ENSG00000105329	Protein Coding	colorectal_cancer	chr19
TGFB1	ENSG00000105329	Protein Coding	prostate_cancer	chr19
TGFB1	ENSG00000105329	Protein Coding	pancreatic_cancer	chr19
APOE	ENSG00000130203	Protein Coding	heart_cancer	chr19
INS	ENSG00000254647	Protein Coding	endometrial_cancer	chr11
PTEN	ENSG00000171862	Protein Coding	male_reproductive_organ_cancer	chr10
PTEN	ENSG00000171862	Protein Coding	breast_cancer	chr10
PTEN	ENSG00000171862	Protein Coding	colorectal_cancer	chr10
PTEN	ENSG00000171862	Protein Coding	cervical_cancer	chr10
PTEN	ENSG00000171862	Protein Coding	hereditary_breast_ovarian_cancer_syndrome	chr10
PTEN	ENSG00000171862	Protein Coding	esophageal_cancer	chr10
PTEN	ENSG00000171862	Protein Coding	sporadic_breast_cancer	chr10
PTEN	ENSG00000171862	Protein Coding	respiratory_system_cancer	chr10
PTEN	ENSG00000171862	Protein Coding	cell_type_cancer	chr10
PTEN	ENSG00000171862	Protein Coding	endometrial_cancer	chr10
PTEN	ENSG00000171862	Protein Coding	ovarian_cancer	chr10
PTEN	ENSG00000171862	Protein Coding	prostate_cancer	chr10
PTEN	ENSG00000171862	Protein Coding	small_cell_cancer_of_the_lung	chr10
PTEN	ENSG00000171862	Protein Coding	lung_cancer	chr10
PTEN	ENSG00000171862	Protein Coding	salivary_gland_cancer	chr10
PTEN	ENSG00000171862	Protein Coding	brain_cancer	chr10
PTEN	ENSG00000171862	Protein Coding	oral_cavity_cancer	chr10
PTEN	ENSG00000171862	Protein Coding	gastric_cancer	chr10
PTEN	ENSG00000171862	Protein Coding	thyroid_cancer	chr10
PTEN	ENSG00000171862	Protein Coding	anaplastic_thyroid_cancer	chr10
PTEN	ENSG00000171862	Protein Coding	thyroid_cancer_nonmedullary_2	chr10
PTEN	ENSG00000171862	Protein Coding	female_reproductive_organ_cancer	chr10
PTEN	ENSG00000171862	Protein Coding	mismatch_repair_cancer_syndrome	chr10
PTEN	ENSG00000171862	Protein Coding	female_reproductive_endometrioid_cancer	chr10
PTEN	ENSG00000171862	Protein Coding	gastrointestinal_system_cancer	chr10
CTNNB1	ENSG00000168036	Protein Coding	infratentorial_cancer	chr3
CTNNB1	ENSG00000168036	Protein Coding	breast_cancer	chr3
CTNNB1	ENSG00000168036	Protein Coding	colorectal_cancer	chr3
CTNNB1	ENSG00000168036	Protein Coding	cervical_cancer	chr3
CTNNB1	ENSG00000168036	Protein Coding	esophageal_cancer	chr3
CTNNB1	ENSG00000168036	Protein Coding	respiratory_system_cancer	chr3
CTNNB1	ENSG00000168036	Protein Coding	cell_type_cancer	chr3
CTNNB1	ENSG00000168036	Protein Coding	endometrial_cancer	chr3
CTNNB1	ENSG00000168036	Protein Coding	ovarian_cancer	chr3
CTNNB1	ENSG00000168036	Protein Coding	prostate_cancer	chr3
CTNNB1	ENSG00000168036	Protein Coding	anaplastic_thyroid_cancer	chr3
CTNNB1	ENSG00000168036	Protein Coding	lung_cancer	chr3
CTNNB1	ENSG00000168036	Protein Coding	female_reproductive_organ_cancer	chr3
CTNNB1	ENSG00000168036	Protein Coding	lung_cancer_susceptibility_3	chr3
CTNNB1	ENSG00000168036	Protein Coding	brain_cancer	chr3
CTNNB1	ENSG00000168036	Protein Coding	pancreatic_cancer	chr3
CTNNB1	ENSG00000168036	Protein Coding	gastric_cancer	chr3
CTNNB1	ENSG00000168036	Protein Coding	thyroid_cancer	chr3
CTNNB1	ENSG00000168036	Protein Coding	mismatch_repair_cancer_syndrome	chr3
CTNNB1	ENSG00000168036	Protein Coding	female_reproductive_endometrioid_cancer	chr3
CTNNB1	ENSG00000168036	Protein Coding	gastrointestinal_system_cancer	chr3
ESR1	ENSG00000091831	Protein Coding	sporadic_breast_cancer	chr6
ESR1	ENSG00000091831	Protein Coding	cell_type_cancer	chr6
ESR1	ENSG00000091831	Protein Coding	ovarian_cancer	chr6
ESR1	ENSG00000091831	Protein Coding	prostate_cancer	chr6
ESR1	ENSG00000091831	Protein Coding	female_reproductive_organ_cancer	chr6
ESR1	ENSG00000091831	Protein Coding	endocrine_gland_cancer	chr6
ESR1	ENSG00000091831	Protein Coding	ovary_epithelial_cancer	chr6
ESR1	ENSG00000091831	Protein Coding	bone_cancer	chr6
ESR1	ENSG00000091831	Protein Coding	endometrial_cancer	chr6
ESR1	ENSG00000091831	Protein Coding	sweat_gland_cancer	chr6
ESR1	ENSG00000091831	Protein Coding	breast_cancer	chr6
ESR1	ENSG00000091831	Protein Coding	mixed_cell_type_cancer	chr6
ESR1	ENSG00000091831	Protein Coding	uterine_corpus_cancer	chr6
ESR1	ENSG00000091831	Protein Coding	progesterone_receptor_positive_breast_cancer	chr6
ESR1	ENSG00000091831	Protein Coding	estrogen_receptor_negative_breast_cancer	chr6
ESR1	ENSG00000091831	Protein Coding	estrogen_receptor_positive_breast_cancer	chr6
ESR1	ENSG00000091831	Protein Coding	female_breast_cancer	chr6
ESR1	ENSG00000091831	Protein Coding	bilateral_breast_cancer	chr6
EGFR	ENSG00000146648	Protein Coding	bladder_cancer	chr7
EGFR	ENSG00000146648	Protein Coding	breast_cancer	chr7
EGFR	ENSG00000146648	Protein Coding	colorectal_cancer	chr7
EGFR	ENSG00000146648	Protein Coding	esophageal_cancer	chr7
EGFR	ENSG00000146648	Protein Coding	respiratory_system_cancer	chr7
EGFR	ENSG00000146648	Protein Coding	oral_cancer	chr7
EGFR	ENSG00000146648	Protein Coding	oral_cavity_cancer	chr7
EGFR	ENSG00000146648	Protein Coding	endometrial_cancer	chr7
EGFR	ENSG00000146648	Protein Coding	ovarian_cancer	chr7
EGFR	ENSG00000146648	Protein Coding	prostate_cancer	chr7
EGFR	ENSG00000146648	Protein Coding	lung_cancer	chr7
EGFR	ENSG00000146648	Protein Coding	female_reproductive_organ_cancer	chr7
EGFR	ENSG00000146648	Protein Coding	lung_cancer_susceptibility_3	chr7
EGFR	ENSG00000146648	Protein Coding	brain_cancer	chr7
EGFR	ENSG00000146648	Protein Coding	oropharynx_cancer	chr7
EGFR	ENSG00000146648	Protein Coding	pancreatic_cancer	chr7
EGFR	ENSG00000146648	Protein Coding	gastric_cancer	chr7
EGFR	ENSG00000146648	Protein Coding	ovary_epithelial_cancer	chr7
EGFR	ENSG00000146648	Protein Coding	cell_type_cancer	chr7
EGFR	ENSG00000146648	Protein Coding	salivary_gland_cancer	chr7
EGFR	ENSG00000146648	Protein Coding	estrogen_receptor_positive_breast_cancer	chr7
EGFR	ENSG00000146648	Protein Coding	gastrointestinal_system_cancer	chr7
EGFR	ENSG00000146648	Protein Coding	progesterone_receptor_negative_breast_cancer	chr7
EGFR	ENSG00000146648	Protein Coding	pharynx_cancer	chr7
EGFR	ENSG00000146648	Protein Coding	small_cell_cancer_of_the_lung	chr7
EGFR	ENSG00000146648	Protein Coding	penile_cancer	chr7
EGFR	ENSG00000146648	Protein Coding	vulva_cancer	chr7
EGFR	ENSG00000146648	Protein Coding	ethmoid_sinus_cancer	chr7
EGFR	ENSG00000146648	Protein Coding	larynx_cancer	chr7
EGFR	ENSG00000146648	Protein Coding	thymus_cancer	chr7
IL1B	ENSG00000125538	Protein Coding	gastric_cancer_hereditary_diffuse	chr2
IFNG	ENSG00000111537	Protein Coding	colorectal_cancer	chr12
IFNG	ENSG00000111537	Protein Coding	jaw_cancer	chr12
MTHFR	ENSG00000177000	Protein Coding	colorectal_cancer	chr1
MTHFR	ENSG00000177000	Protein Coding	gastric_cancer	chr1
MTHFR	ENSG00000177000	Protein Coding	colorectal_cancer_5	chr1
BRCA1	ENSG00000012048	Protein Coding	breast_cancer	chr17
BRCA1	ENSG00000012048	Protein Coding	colorectal_cancer	chr17
BRCA1	ENSG00000012048	Protein Coding	hereditary_breast_ovarian_cancer_syndrome	chr17
BRCA1	ENSG00000012048	Protein Coding	sporadic_breast_cancer	chr17
BRCA1	ENSG00000012048	Protein Coding	endometrial_cancer	chr17
BRCA1	ENSG00000012048	Protein Coding	ovarian_cancer	chr17
BRCA1	ENSG00000012048	Protein Coding	pancreatic_cancer	chr17
BRCA1	ENSG00000012048	Protein Coding	prostate_cancer	chr17
BRCA1	ENSG00000012048	Protein Coding	estrogen_receptor_negative_breast_cancer	chr17
BRCA1	ENSG00000012048	Protein Coding	peritoneum_cancer	chr17
BRCA1	ENSG00000012048	Protein Coding	pancreatic_cancer_4	chr17
BRCA1	ENSG00000012048	Protein Coding	female_reproductive_organ_cancer	chr17
BRCA1	ENSG00000012048	Protein Coding	ovarian_cancer_1	chr17
BRCA1	ENSG00000012048	Protein Coding	female_breast_cancer	chr17
BRCA1	ENSG00000012048	Protein Coding	hereditary_site_specific_ovarian_cancer_syndrome	chr17
BRCA1	ENSG00000012048	Protein Coding	cancerophobia	chr17
BRCA1	ENSG00000012048	Protein Coding	bilateral_breast_cancer	chr17
BRCA1	ENSG00000012048	Protein Coding	breast_ovarian_cancer_familial_1_2	chr17
BRCA1	ENSG00000012048	Protein Coding	ovary_epithelial_cancer	chr17
BRCA1	ENSG00000012048	Protein Coding	radiation_induced_cancer	chr17
ERBB2	ENSG00000141736	Protein Coding	colorectal_cancer	chr17
ERBB2	ENSG00000141736	Protein Coding	cervical_cancer	chr17
ERBB2	ENSG00000141736	Protein Coding	bladder_cancer	chr17
ERBB2	ENSG00000141736	Protein Coding	endometrial_cancer	chr17
ERBB2	ENSG00000141736	Protein Coding	her2_receptor_positive_breast_cancer	chr17
ERBB2	ENSG00000141736	Protein Coding	her2_receptor_negative_breast_cancer	chr17
ERBB2	ENSG00000141736	Protein Coding	lung_cancer	chr17
ERBB2	ENSG00000141736	Protein Coding	sporadic_breast_cancer	chr17
ERBB2	ENSG00000141736	Protein Coding	ovarian_cancer_1	chr17
ERBB2	ENSG00000141736	Protein Coding	estrogen_receptor_positive_breast_cancer	chr17
ERBB2	ENSG00000141736	Protein Coding	estrogen_receptor_negative_breast_cancer	chr17
ERBB2	ENSG00000141736	Protein Coding	progesterone_receptor_positive_breast_cancer	chr17
ERBB2	ENSG00000141736	Protein Coding	progesterone_receptor_negative_breast_cancer	chr17
ERBB2	ENSG00000141736	Protein Coding	uterine_corpus_cancer	chr17
ERBB2	ENSG00000141736	Protein Coding	female_reproductive_organ_cancer	chr17
ERBB2	ENSG00000141736	Protein Coding	pancreatic_cancer	chr17
ERBB2	ENSG00000141736	Protein Coding	gastric_cancer	chr17
ERBB2	ENSG00000141736	Protein Coding	prostate_cancer	chr17
ERBB2	ENSG00000141736	Protein Coding	ovarian_cancer	chr17
ERBB2	ENSG00000141736	Protein Coding	respiratory_system_cancer	chr17
ERBB2	ENSG00000141736	Protein Coding	sweat_gland_cancer	chr17
ERBB2	ENSG00000141736	Protein Coding	esophageal_cancer	chr17
ERBB2	ENSG00000141736	Protein Coding	ovary_epithelial_cancer	chr17
ERBB2	ENSG00000141736	Protein Coding	breast_cancer	chr17
ERBB2	ENSG00000141736	Protein Coding	mixed_cell_type_cancer	chr17
ERBB2	ENSG00000141736	Protein Coding	lung_cancer_susceptibility_3	chr17
ERBB2	ENSG00000141736	Protein Coding	salivary_gland_cancer	chr17
ERBB2	ENSG00000141736	Protein Coding	cell_type_cancer	chr17
ERBB2	ENSG00000141736	Protein Coding	female_breast_cancer	chr17
ERBB2	ENSG00000141736	Protein Coding	oral_cavity_cancer	chr17
ERBB2	ENSG00000141736	Protein Coding	bilateral_breast_cancer	chr17
ERBB2	ENSG00000141736	Protein Coding	uterine_body_mixed_cancer	chr17
ERBB2	ENSG00000141736	Protein Coding	gastrointestinal_system_cancer	chr17
ERBB2	ENSG00000141736	Protein Coding	gallbladder_cancer	chr17
AR	ENSG00000169083	Protein Coding	breast_cancer	chrX
AR	ENSG00000169083	Protein Coding	endometrial_cancer	chrX
AR	ENSG00000169083	Protein Coding	estrogen_receptor_negative_breast_cancer	chrX
AR	ENSG00000169083	Protein Coding	female_breast_cancer	chrX
AR	ENSG00000169083	Protein Coding	testicular_germ_cell_cancer	chrX
AR	ENSG00000169083	Protein Coding	prostate_cancer	chrX
AR	ENSG00000169083	Protein Coding	male_reproductive_organ_cancer	chrX
AR	ENSG00000169083	Protein Coding	endocrine_gland_cancer	chrX
AR	ENSG00000169083	Protein Coding	sweat_gland_cancer	chrX
CCND1	ENSG00000110092	Protein Coding	bladder_cancer	chr11
CCND1	ENSG00000110092	Protein Coding	breast_cancer	chr11
CCND1	ENSG00000110092	Protein Coding	colorectal_cancer	chr11
CCND1	ENSG00000110092	Protein Coding	cervical_cancer	chr11
CCND1	ENSG00000110092	Protein Coding	hematologic_cancer	chr11
CCND1	ENSG00000110092	Protein Coding	esophageal_cancer	chr11
CCND1	ENSG00000110092	Protein Coding	superficial_urinary_bladder_cancer	chr11
CCND1	ENSG00000110092	Protein Coding	respiratory_system_cancer	chr11
CCND1	ENSG00000110092	Protein Coding	endometrial_cancer	chr11
CCND1	ENSG00000110092	Protein Coding	ovarian_cancer	chr11
CCND1	ENSG00000110092	Protein Coding	prostate_cancer	chr11
CCND1	ENSG00000110092	Protein Coding	retinal_cancer	chr11
CCND1	ENSG00000110092	Protein Coding	oral_cancer	chr11
CCND1	ENSG00000110092	Protein Coding	lung_cancer	chr11
CCND1	ENSG00000110092	Protein Coding	male_reproductive_organ_cancer	chr11
CCND1	ENSG00000110092	Protein Coding	lung_cancer_susceptibility_3	chr11
CCND1	ENSG00000110092	Protein Coding	pancreatic_cancer	chr11
CCND1	ENSG00000110092	Protein Coding	gastric_cancer	chr11
CCND1	ENSG00000110092	Protein Coding	thyroid_cancer	chr11
CCND1	ENSG00000110092	Protein Coding	cell_type_cancer	chr11
CCND1	ENSG00000110092	Protein Coding	estrogen_receptor_positive_breast_cancer	chr11
CCND1	ENSG00000110092	Protein Coding	sensory_system_cancer	chr11
CCND1	ENSG00000110092	Protein Coding	pharynx_cancer	chr11
CCND1	ENSG00000110092	Protein Coding	penile_cancer	chr11
CCND1	ENSG00000110092	Protein Coding	female_reproductive_organ_cancer	chr11
CCND1	ENSG00000110092	Protein Coding	ethmoid_sinus_cancer	chr11
CCND1	ENSG00000110092	Protein Coding	ocular_cancer	chr11
CCND1	ENSG00000110092	Protein Coding	larynx_cancer	chr11
CCND1	ENSG00000110092	Protein Coding	nervous_system_cancer	chr11
CCND1	ENSG00000110092	Protein Coding	gastrointestinal_system_cancer	chr11
CCND1	ENSG00000110092	Protein Coding	small_intestine_cancer	chr11
AKT1	ENSG00000142208	Protein Coding	breast_cancer	chr14
AKT1	ENSG00000142208	Protein Coding	colorectal_cancer	chr14
AKT1	ENSG00000142208	Protein Coding	prostate_cancer	chr14
AKT1	ENSG00000142208	Protein Coding	lung_cancer_susceptibility_3	chr14
AKT1	ENSG00000142208	Protein Coding	ovarian_cancer	chr14
AKT1	ENSG00000142208	Protein Coding	integumentary_system_cancer	chr14
AKT1	ENSG00000142208	Protein Coding	endometrial_cancer	chr14
AKT1	ENSG00000142208	Protein Coding	salivary_gland_cancer	chr14
AKT1	ENSG00000142208	Protein Coding	esophageal_cancer	chr14
AKT1	ENSG00000142208	Protein Coding	brain_cancer	chr14
AKT1	ENSG00000142208	Protein Coding	lung_cancer	chr14
AKT1	ENSG00000142208	Protein Coding	cell_type_cancer	chr14
AKT1	ENSG00000142208	Protein Coding	male_reproductive_organ_cancer	chr14
AKT1	ENSG00000142208	Protein Coding	ovary_epithelial_cancer	chr14
AKT1	ENSG00000142208	Protein Coding	connective_tissue_cancer	chr14
AKT1	ENSG00000142208	Protein Coding	female_reproductive_organ_cancer	chr14
AKT1	ENSG00000142208	Protein Coding	nervous_system_cancer	chr14
AKT1	ENSG00000142208	Protein Coding	gastrointestinal_system_cancer	chr14
AKT1	ENSG00000142208	Protein Coding	thyroid_cancer	chr14
AKT1	ENSG00000142208	Protein Coding	endocrine_gland_cancer	chr14
AKT1	ENSG00000142208	Protein Coding	small_cell_cancer_of_the_lung	chr14
AKT1	ENSG00000142208	Protein Coding	pharynx_cancer	chr14
AKT1	ENSG00000142208	Protein Coding	estrogen_receptor_positive_breast_cancer	chr14
AKT1	ENSG00000142208	Protein Coding	respiratory_system_cancer	chr14
AKT1	ENSG00000142208	Protein Coding	ovarian_cancer_1	chr14
AKT1	ENSG00000142208	Protein Coding	pancreatic_cancer	chr14
AKT1	ENSG00000142208	Protein Coding	cervical_cancer	chr14
KRAS	ENSG00000133703	Protein Coding	bladder_cancer	chr12
KRAS	ENSG00000133703	Protein Coding	breast_cancer	chr12
KRAS	ENSG00000133703	Protein Coding	colorectal_cancer	chr12
KRAS	ENSG00000133703	Protein Coding	esophageal_cancer	chr12
KRAS	ENSG00000133703	Protein Coding	gastric_cancer_hereditary_diffuse	chr12
KRAS	ENSG00000133703	Protein Coding	endometrial_cancer	chr12
KRAS	ENSG00000133703	Protein Coding	ovarian_cancer	chr12
KRAS	ENSG00000133703	Protein Coding	prostate_cancer	chr12
KRAS	ENSG00000133703	Protein Coding	small_intestine_cancer	chr12
KRAS	ENSG00000133703	Protein Coding	appendix_cancer	chr12
KRAS	ENSG00000133703	Protein Coding	lung_cancer	chr12
KRAS	ENSG00000133703	Protein Coding	pancreatic_cancer	chr12
KRAS	ENSG00000133703	Protein Coding	gastric_cancer	chr12
KRAS	ENSG00000133703	Protein Coding	thyroid_cancer	chr12
KRAS	ENSG00000133703	Protein Coding	gastrointestinal_system_cancer	chr12
KRAS	ENSG00000133703	Protein Coding	respiratory_system_cancer	chr12
KRAS	ENSG00000133703	Protein Coding	cell_type_cancer	chr12
KRAS	ENSG00000133703	Protein Coding	lung_cancer_susceptibility_3	chr12
KRAS	ENSG00000133703	Protein Coding	anus_cancer	chr12
KRAS	ENSG00000133703	Protein Coding	mixed_cell_type_cancer	chr12
KRAS	ENSG00000133703	Protein Coding	endocrine_gland_cancer	chr12
KRAS	ENSG00000133703	Protein Coding	gallbladder_cancer	chr12
KRAS	ENSG00000133703	Protein Coding	ovary_epithelial_cancer	chr12
KRAS	ENSG00000133703	Protein Coding	female_reproductive_organ_cancer	chr12
KRAS	ENSG00000133703	Protein Coding	duodenum_cancer	chr12
KRAS	ENSG00000133703	Protein Coding	ovarian_cancer_1	chr12
KRAS	ENSG00000133703	Protein Coding	selection_of_therapeutic_option_in_colorectal_cancer	chr12
IGF1	ENSG00000017427	Protein Coding	male_reproductive_organ_cancer	chr12
IGF1	ENSG00000017427	Protein Coding	breast_cancer	chr12
IGF1	ENSG00000017427	Protein Coding	colorectal_cancer	chr12
IGF1	ENSG00000017427	Protein Coding	endometrial_cancer	chr12
IGF1	ENSG00000017427	Protein Coding	prostate_cancer	chr12
IGF1	ENSG00000017427	Protein Coding	hormone_producing_pituitary_cancer	chr12
PPARG	ENSG00000132170	Protein Coding	lung_cancer	chr3
PPARG	ENSG00000132170	Protein Coding	colorectal_cancer	chr3
PPARG	ENSG00000132170	Protein Coding	thyroid_cancer_nonmedullary_2	chr3
PPARG	ENSG00000132170	Protein Coding	salivary_gland_cancer	chr3
PPARG	ENSG00000132170	Protein Coding	thyroid_cancer	chr3
VDR	ENSG00000111424	Protein Coding	colorectal_cancer	chr12
VDR	ENSG00000111424	Protein Coding	prostate_cancer	chr12
STAT3	ENSG00000168610	Protein Coding	breast_cancer	chr17
STAT3	ENSG00000168610	Protein Coding	colorectal_cancer	chr17
STAT3	ENSG00000168610	Protein Coding	cervical_cancer	chr17
STAT3	ENSG00000168610	Protein Coding	esophageal_cancer	chr17
STAT3	ENSG00000168610	Protein Coding	salivary_gland_cancer	chr17
STAT3	ENSG00000168610	Protein Coding	endometrial_cancer	chr17
STAT3	ENSG00000168610	Protein Coding	ovarian_cancer	chr17
STAT3	ENSG00000168610	Protein Coding	lung_cancer	chr17
STAT3	ENSG00000168610	Protein Coding	lung_cancer_susceptibility_3	chr17
STAT3	ENSG00000168610	Protein Coding	prostate_cancer	chr17
STAT3	ENSG00000168610	Protein Coding	brain_cancer	chr17
STAT3	ENSG00000168610	Protein Coding	pancreatic_cancer	chr17
STAT3	ENSG00000168610	Protein Coding	mixed_lacrimal_gland_cancer	chr17
STAT3	ENSG00000168610	Protein Coding	respiratory_system_cancer	chr17
STAT3	ENSG00000168610	Protein Coding	gastrointestinal_system_cancer	chr17
IGF2	ENSG00000167244	Protein Coding	rhabdoid_cancer	chr11
IGF2	ENSG00000167244	Protein Coding	skeletal_muscle_cancer	chr11
IGF2	ENSG00000167244	Protein Coding	breast_cancer	chr11
IGF2	ENSG00000167244	Protein Coding	colorectal_cancer	chr11
IGF2	ENSG00000167244	Protein Coding	prostate_cancer	chr11
IGF2	ENSG00000167244	Protein Coding	gastrointestinal_system_cancer	chr11
IGF2	ENSG00000167244	Protein Coding	muscle_cancer	chr11
WT1	ENSG00000184937	Protein Coding	pleural_cancer	chr11
WT1	ENSG00000184937	Protein Coding	muscle_cancer	chr11
WT1	ENSG00000184937	Protein Coding	kidney_rhabdoid_cancer	chr11
WT1	ENSG00000184937	Protein Coding	rhabdoid_cancer	chr11
WT1	ENSG00000184937	Protein Coding	hematologic_cancer	chr11
WT1	ENSG00000184937	Protein Coding	ovarian_cancer_1	chr11
WT1	ENSG00000184937	Protein Coding	peritoneum_cancer	chr11
WT1	ENSG00000184937	Protein Coding	ovary_epithelial_cancer	chr11
WT1	ENSG00000184937	Protein Coding	female_reproductive_endometrioid_cancer	chr11
MLH1	ENSG00000076242	Protein Coding	colorectal_cancer	chr3
MLH1	ENSG00000076242	Protein Coding	endometrial_cancer	chr3
MLH1	ENSG00000076242	Protein Coding	ovarian_cancer	chr3
MLH1	ENSG00000076242	Protein Coding	gastric_cancer	chr3
MLH1	ENSG00000076242	Protein Coding	lung_cancer	chr3
MLH1	ENSG00000076242	Protein Coding	hematologic_cancer	chr3
MLH1	ENSG00000076242	Protein Coding	breast_cancer	chr3
MLH1	ENSG00000076242	Protein Coding	lower_lip_cancer	chr3
MLH1	ENSG00000076242	Protein Coding	small_intestine_cancer	chr3
MLH1	ENSG00000076242	Protein Coding	microinvasive_gastric_cancer	chr3
MLH1	ENSG00000076242	Protein Coding	mismatch_repair_cancer_syndrome	chr3
MLH1	ENSG00000076242	Protein Coding	gallbladder_cancer	chr3
MLH1	ENSG00000076242	Protein Coding	colorectal_cancer_hereditary_nonpolyposis_type_2	chr3
MLH1	ENSG00000076242	Protein Coding	hereditary_breast_ovarian_cancer_syndrome	chr3
MLH1	ENSG00000076242	Protein Coding	familial_colorectal_cancer	chr3
MLH1	ENSG00000076242	Protein Coding	colorectal_cancer_2	chr3
MLH1	ENSG00000076242	Protein Coding	female_reproductive_organ_cancer	chr3
MLH1	ENSG00000076242	Protein Coding	endocrine_gland_cancer	chr3
MLH1	ENSG00000076242	Protein Coding	gastrointestinal_system_cancer	chr3
CDH1	ENSG00000039068	Protein Coding	bladder_cancer	chr16
CDH1	ENSG00000039068	Protein Coding	breast_cancer	chr16
CDH1	ENSG00000039068	Protein Coding	colorectal_cancer	chr16
CDH1	ENSG00000039068	Protein Coding	esophageal_cancer	chr16
CDH1	ENSG00000039068	Protein Coding	respiratory_system_cancer	chr16
CDH1	ENSG00000039068	Protein Coding	cell_type_cancer	chr16
CDH1	ENSG00000039068	Protein Coding	ovarian_cancer_1	chr16
CDH1	ENSG00000039068	Protein Coding	endometrial_cancer	chr16
CDH1	ENSG00000039068	Protein Coding	pharynx_cancer	chr16
CDH1	ENSG00000039068	Protein Coding	ovarian_cancer	chr16
CDH1	ENSG00000039068	Protein Coding	prostate_cancer	chr16
CDH1	ENSG00000039068	Protein Coding	oral_cancer	chr16
CDH1	ENSG00000039068	Protein Coding	microinvasive_gastric_cancer	chr16
CDH1	ENSG00000039068	Protein Coding	diffuse_gastric_cancer	chr16
CDH1	ENSG00000039068	Protein Coding	lung_cancer	chr16
CDH1	ENSG00000039068	Protein Coding	female_reproductive_organ_cancer	chr16
CDH1	ENSG00000039068	Protein Coding	lung_cancer_susceptibility_3	chr16
CDH1	ENSG00000039068	Protein Coding	pancreatic_cancer	chr16
CDH1	ENSG00000039068	Protein Coding	gastric_cancer	chr16
CDH1	ENSG00000039068	Protein Coding	endocrine_gland_cancer	chr16
CDH1	ENSG00000039068	Protein Coding	thyroid_cancer	chr16
CDH1	ENSG00000039068	Protein Coding	male_reproductive_organ_cancer	chr16
CDH1	ENSG00000039068	Protein Coding	ovary_epithelial_cancer	chr16
CDH1	ENSG00000039068	Protein Coding	gastric_cancer_hereditary_diffuse	chr16
CDH1	ENSG00000039068	Protein Coding	gastrointestinal_system_cancer	chr16
CDH1	ENSG00000039068	Protein Coding	gallbladder_cancer	chr16
CDH1	ENSG00000039068	Protein Coding	oral_cavity_cancer	chr16
CDH1	ENSG00000039068	Protein Coding	tongue_cancer	chr16
CDH1	ENSG00000039068	Protein Coding	parotid_gland_cancer	chr16
CDH1	ENSG00000039068	Protein Coding	anaplastic_thyroid_cancer	chr16
CDH1	ENSG00000039068	Protein Coding	familial_colorectal_cancer	chr16
BRCA2	ENSG00000139618	Protein Coding	breast_cancer	chr13
BRCA2	ENSG00000139618	Protein Coding	colorectal_cancer	chr13
BRCA2	ENSG00000139618	Protein Coding	hereditary_breast_ovarian_cancer_syndrome	chr13
BRCA2	ENSG00000139618	Protein Coding	sporadic_breast_cancer	chr13
BRCA2	ENSG00000139618	Protein Coding	familial_colorectal_cancer_type_x	chr13
BRCA2	ENSG00000139618	Protein Coding	endometrial_cancer	chr13
BRCA2	ENSG00000139618	Protein Coding	ovarian_cancer	chr13
BRCA2	ENSG00000139618	Protein Coding	prostate_cancer	chr13
BRCA2	ENSG00000139618	Protein Coding	female_reproductive_organ_cancer	chr13
BRCA2	ENSG00000139618	Protein Coding	brain_cancer	chr13
BRCA2	ENSG00000139618	Protein Coding	pancreatic_cancer	chr13
BRCA2	ENSG00000139618	Protein Coding	peritoneum_cancer	chr13
BRCA2	ENSG00000139618	Protein Coding	ovary_epithelial_cancer	chr13
BRCA2	ENSG00000139618	Protein Coding	breast_ovarian_cancer_familial_1_2	chr13
BRCA2	ENSG00000139618	Protein Coding	breast_ovarian_cancer_familial_2_2	chr13
BRCA2	ENSG00000139618	Protein Coding	pancreatic_cancer_2	chr13
BRCA2	ENSG00000139618	Protein Coding	bilateral_breast_cancer	chr13
BRCA2	ENSG00000139618	Protein Coding	ocular_cancer	chr13
BRCA2	ENSG00000139618	Protein Coding	ovarian_cancer_1	chr13
BRCA2	ENSG00000139618	Protein Coding	female_breast_cancer	chr13
BRCA2	ENSG00000139618	Protein Coding	hereditary_site_specific_ovarian_cancer_syndrome	chr13
BRCA2	ENSG00000139618	Protein Coding	cancerophobia	chr13
APC	ENSG00000134982	Protein Coding	colorectal_cancer	chr5
APC	ENSG00000134982	Protein Coding	thyroid_cancer	chr5
APC	ENSG00000134982	Protein Coding	breast_cancer	chr5
APC	ENSG00000134982	Protein Coding	gastric_cancer	chr5
APC	ENSG00000134982	Protein Coding	lung_cancer_susceptibility_3	chr5
APC	ENSG00000134982	Protein Coding	familial_colorectal_cancer	chr5
APC	ENSG00000134982	Protein Coding	mismatch_repair_cancer_syndrome	chr5
HRAS	ENSG00000174775	Protein Coding	bladder_cancer	chr11
HRAS	ENSG00000174775	Protein Coding	breast_cancer	chr11
HRAS	ENSG00000174775	Protein Coding	colorectal_cancer	chr11
HRAS	ENSG00000174775	Protein Coding	bone_marrow_cancer	chr11
HRAS	ENSG00000174775	Protein Coding	cervical_cancer	chr11
HRAS	ENSG00000174775	Protein Coding	hematologic_cancer	chr11
HRAS	ENSG00000174775	Protein Coding	esophageal_cancer	chr11
HRAS	ENSG00000174775	Protein Coding	cell_type_cancer	chr11
HRAS	ENSG00000174775	Protein Coding	ovarian_cancer_1	chr11
HRAS	ENSG00000174775	Protein Coding	endometrial_cancer	chr11
HRAS	ENSG00000174775	Protein Coding	prostate_cancer	chr11
HRAS	ENSG00000174775	Protein Coding	lung_cancer	chr11
HRAS	ENSG00000174775	Protein Coding	respiratory_system_cancer	chr11
HRAS	ENSG00000174775	Protein Coding	female_reproductive_organ_cancer	chr11
HRAS	ENSG00000174775	Protein Coding	lung_cancer_susceptibility_3	chr11
HRAS	ENSG00000174775	Protein Coding	integumentary_system_cancer	chr11
HRAS	ENSG00000174775	Protein Coding	pancreatic_cancer	chr11
HRAS	ENSG00000174775	Protein Coding	endocrine_gland_cancer	chr11
HRAS	ENSG00000174775	Protein Coding	ovary_epithelial_cancer	chr11
HRAS	ENSG00000174775	Protein Coding	thyroid_cancer_nonmedullary_2	chr11
HRAS	ENSG00000174775	Protein Coding	penile_cancer	chr11
HRAS	ENSG00000174775	Protein Coding	brain_cancer	chr11
HRAS	ENSG00000174775	Protein Coding	ethmoid_sinus_cancer	chr11
HRAS	ENSG00000174775	Protein Coding	mixed_cell_type_cancer	chr11
HRAS	ENSG00000174775	Protein Coding	duodenum_cancer	chr11
HRAS	ENSG00000174775	Protein Coding	myelodysplastic_myeloproliferative_cancer	chr11
HRAS	ENSG00000174775	Protein Coding	gastrointestinal_system_cancer	chr11
HRAS	ENSG00000174775	Protein Coding	thyroid_cancer	chr11
ABCB1	ENSG00000085563	Protein Coding	breast_cancer	chr7
ABCB1	ENSG00000085563	Protein Coding	colorectal_cancer	chr7
ABCB1	ENSG00000085563	Protein Coding	small_cell_cancer_of_the_lung	chr7
ABCB1	ENSG00000085563	Protein Coding	lung_cancer	chr7
ABCB1	ENSG00000085563	Protein Coding	ovarian_cancer	chr7
ABCB1	ENSG00000085563	Protein Coding	hematologic_cancer	chr7
ABCB1	ENSG00000085563	Protein Coding	brain_cancer	chr7
CDKN1A	ENSG00000124762	Protein Coding	bladder_cancer	chr6
CDKN1A	ENSG00000124762	Protein Coding	retinal_cancer	chr6
CDKN1A	ENSG00000124762	Protein Coding	breast_cancer	chr6
CDKN1A	ENSG00000124762	Protein Coding	colorectal_cancer	chr6
CDKN1A	ENSG00000124762	Protein Coding	cervical_cancer	chr6
CDKN1A	ENSG00000124762	Protein Coding	esophageal_cancer	chr6
CDKN1A	ENSG00000124762	Protein Coding	endometrial_cancer	chr6
CDKN1A	ENSG00000124762	Protein Coding	sensory_system_cancer	chr6
CDKN1A	ENSG00000124762	Protein Coding	ovarian_cancer	chr6
CDKN1A	ENSG00000124762	Protein Coding	prostate_cancer	chr6
CDKN1A	ENSG00000124762	Protein Coding	lung_cancer	chr6
CDKN1A	ENSG00000124762	Protein Coding	brain_cancer	chr6
CDKN1A	ENSG00000124762	Protein Coding	pancreatic_cancer	chr6
CDKN1A	ENSG00000124762	Protein Coding	gastric_cancer	chr6
CDKN1A	ENSG00000124762	Protein Coding	thyroid_cancer	chr6
CDKN1A	ENSG00000124762	Protein Coding	ocular_cancer	chr6
CDKN1A	ENSG00000124762	Protein Coding	nervous_system_cancer	chr6
CDKN1A	ENSG00000124762	Protein Coding	gastrointestinal_system_cancer	chr6
CDKN1A	ENSG00000124762	Protein Coding	skeletal_muscle_cancer	chr6
CDKN1A	ENSG00000124762	Protein Coding	anaplastic_thyroid_cancer	chr6
CDKN1A	ENSG00000124762	Protein Coding	tongue_cancer	chr6
VEGFA	ENSG00000112715	Protein Coding	bladder_cancer	chr6
VEGFA	ENSG00000112715	Protein Coding	breast_cancer	chr6
VEGFA	ENSG00000112715	Protein Coding	colorectal_cancer	chr6
VEGFA	ENSG00000112715	Protein Coding	esophageal_cancer	chr6
VEGFA	ENSG00000112715	Protein Coding	cell_type_cancer	chr6
VEGFA	ENSG00000112715	Protein Coding	cancer_associated_retinopathy	chr6
VEGFA	ENSG00000112715	Protein Coding	endometrial_cancer	chr6
VEGFA	ENSG00000112715	Protein Coding	male_reproductive_organ_cancer	chr6
VEGFA	ENSG00000112715	Protein Coding	ovarian_cancer	chr6
VEGFA	ENSG00000112715	Protein Coding	prostate_cancer	chr6
VEGFA	ENSG00000112715	Protein Coding	ovarian_cancer_1	chr6
VEGFA	ENSG00000112715	Protein Coding	pancreatic_cancer	chr6
VEGFA	ENSG00000112715	Protein Coding	pharynx_cancer	chr6
VEGFA	ENSG00000112715	Protein Coding	thyroid_cancer	chr6
VEGFA	ENSG00000112715	Protein Coding	female_reproductive_organ_cancer	chr6
VEGFA	ENSG00000112715	Protein Coding	lung_cancer_susceptibility_3	chr6
VEGFA	ENSG00000112715	Protein Coding	lung_cancer	chr6
VEGFA	ENSG00000112715	Protein Coding	connective_tissue_cancer	chr6
VEGFA	ENSG00000112715	Protein Coding	ovary_epithelial_cancer	chr6
VEGFA	ENSG00000112715	Protein Coding	gastrointestinal_system_cancer	chr6
VEGFA	ENSG00000112715	Protein Coding	vascular_cancer	chr6
VEGFA	ENSG00000112715	Protein Coding	brain_cancer	chr6
VEGFA	ENSG00000112715	Protein Coding	oral_cavity_cancer	chr6
VEGFA	ENSG00000112715	Protein Coding	respiratory_system_cancer	chr6
VEGFA	ENSG00000112715	Protein Coding	hematologic_cancer	chr6
NR3C1	ENSG00000113580	Protein Coding	breast_cancer	chr5
NR3C1	ENSG00000113580	Protein Coding	hematologic_cancer	chr5
RB1	ENSG00000139687	Protein Coding	bladder_cancer	chr13
RB1	ENSG00000139687	Protein Coding	breast_cancer	chr13
RB1	ENSG00000139687	Protein Coding	cervical_cancer	chr13
RB1	ENSG00000139687	Protein Coding	hematologic_cancer	chr13
RB1	ENSG00000139687	Protein Coding	esophageal_cancer	chr13
RB1	ENSG00000139687	Protein Coding	endometrial_cancer	chr13
RB1	ENSG00000139687	Protein Coding	prostate_cancer	chr13
RB1	ENSG00000139687	Protein Coding	small_cell_cancer_of_the_lung	chr13
RB1	ENSG00000139687	Protein Coding	lung_cancer	chr13
RB1	ENSG00000139687	Protein Coding	nervous_system_cancer	chr13
RB1	ENSG00000139687	Protein Coding	ocular_cancer	chr13
RB1	ENSG00000139687	Protein Coding	sensory_system_cancer	chr13
RB1	ENSG00000139687	Protein Coding	retinal_cancer	chr13
BRAF	ENSG00000157764	Protein Coding	breast_cancer	chr7
BRAF	ENSG00000157764	Protein Coding	colorectal_cancer	chr7
BRAF	ENSG00000157764	Protein Coding	endometrial_cancer	chr7
BRAF	ENSG00000157764	Protein Coding	ovarian_cancer	chr7
BRAF	ENSG00000157764	Protein Coding	small_cell_lung_cancer_childhood	chr7
BRAF	ENSG00000157764	Protein Coding	lung_cancer	chr7
BRAF	ENSG00000157764	Protein Coding	lung_cancer_susceptibility_3	chr7
BRAF	ENSG00000157764	Protein Coding	brain_cancer	chr7
BRAF	ENSG00000157764	Protein Coding	lip_cancer	chr7
BRAF	ENSG00000157764	Protein Coding	anaplastic_thyroid_cancer	chr7
BRAF	ENSG00000157764	Protein Coding	thyroid_cancer_nonmedullary_2	chr7
BRAF	ENSG00000157764	Protein Coding	thyroid_cancer_nonmedullary_1	chr7
BRAF	ENSG00000157764	Protein Coding	thyroid_cancer	chr7
BRAF	ENSG00000157764	Protein Coding	non_small_cell_lung_cancer_childhood	chr7
JUN	ENSG00000177606	Protein Coding	breast_cancer	chr1
JUN	ENSG00000177606	Protein Coding	colorectal_cancer	chr1
JUN	ENSG00000177606	Protein Coding	esophageal_cancer	chr1
JUN	ENSG00000177606	Protein Coding	endometrial_cancer	chr1
JUN	ENSG00000177606	Protein Coding	ovarian_cancer	chr1
JUN	ENSG00000177606	Protein Coding	prostate_cancer	chr1
JUN	ENSG00000177606	Protein Coding	lung_cancer	chr1
JUN	ENSG00000177606	Protein Coding	pyriform_sinus_cancer	chr1
DNMT1	ENSG00000130816	Protein Coding	hematologic_cancer	chr19
DNMT1	ENSG00000130816	Protein Coding	colorectal_cancer	chr19
DNMT1	ENSG00000130816	Protein Coding	lung_cancer	chr19
FGFR1	ENSG00000077782	Protein Coding	breast_cancer	chr8
FGFR1	ENSG00000077782	Protein Coding	hematologic_cancer	chr8
FGFR1	ENSG00000077782	Protein Coding	prostate_cancer	chr8
FGFR1	ENSG00000077782	Protein Coding	lung_cancer	chr8
FGFR1	ENSG00000077782	Protein Coding	bone_marrow_cancer	chr8
COL1A1	ENSG00000108821	Protein Coding	connective_tissue_cancer	chr17
COL1A1	ENSG00000108821	Protein Coding	bone_cancer	chr17
ATM	ENSG00000149311	Protein Coding	breast_cancer	chr11
ATM	ENSG00000149311	Protein Coding	colorectal_cancer	chr11
ATM	ENSG00000149311	Protein Coding	hereditary_breast_ovarian_cancer_syndrome	chr11
ATM	ENSG00000149311	Protein Coding	hematologic_cancer	chr11
ATM	ENSG00000149311	Protein Coding	female_breast_cancer	chr11
ATM	ENSG00000149311	Protein Coding	ovarian_cancer	chr11
ATM	ENSG00000149311	Protein Coding	lung_cancer	chr11
ATM	ENSG00000149311	Protein Coding	bilateral_breast_cancer	chr11
ATM	ENSG00000149311	Protein Coding	sporadic_breast_cancer	chr11
EP300	ENSG00000100393	Protein Coding	breast_cancer	chr22
EP300	ENSG00000100393	Protein Coding	colorectal_cancer	chr22
EP300	ENSG00000100393	Protein Coding	prostate_cancer	chr22
EP300	ENSG00000100393	Protein Coding	hematologic_cancer	chr22
TERT	ENSG00000164362	Protein Coding	breast_cancer	chr5
TERT	ENSG00000164362	Protein Coding	colorectal_cancer	chr5
TERT	ENSG00000164362	Protein Coding	cervical_cancer	chr5
TERT	ENSG00000164362	Protein Coding	esophageal_cancer	chr5
TERT	ENSG00000164362	Protein Coding	ovarian_cancer	chr5
TERT	ENSG00000164362	Protein Coding	thyroid_cancer	chr5
TERT	ENSG00000164362	Protein Coding	lung_cancer_susceptibility_3	chr5
TERT	ENSG00000164362	Protein Coding	lung_cancer	chr5
TERT	ENSG00000164362	Protein Coding	prostate_cancer	chr5
TERT	ENSG00000164362	Protein Coding	ureter_cancer_of	chr5
TERT	ENSG00000164362	Protein Coding	tongue_cancer	chr5
TERT	ENSG00000164362	Protein Coding	respiratory_system_cancer	chr5
TERT	ENSG00000164362	Protein Coding	bladder_cancer	chr5
TERT	ENSG00000164362	Protein Coding	larynx_cancer	chr5
CALCA	ENSG00000110680	Protein Coding	small_cell_cancer_of_the_lung	chr11
CALCA	ENSG00000110680	Protein Coding	thyroid_cancer_nonmedullary_2	chr11
CALCA	ENSG00000110680	Protein Coding	endocrine_gland_cancer	chr11
CALCA	ENSG00000110680	Protein Coding	thyroid_cancer	chr11
HLA-DRB1	ENSG00000196126	Protein Coding	colorectal_cancer_3	chr6
SMAD4	ENSG00000141646	Protein Coding	breast_cancer	chr18
SMAD4	ENSG00000141646	Protein Coding	colorectal_cancer	chr18
SMAD4	ENSG00000141646	Protein Coding	cervical_cancer	chr18
SMAD4	ENSG00000141646	Protein Coding	esophageal_cancer	chr18
SMAD4	ENSG00000141646	Protein Coding	parotid_gland_cancer	chr18
SMAD4	ENSG00000141646	Protein Coding	pancreatic_cancer	chr18
SMAD4	ENSG00000141646	Protein Coding	gastric_cancer	chr18
SMAD4	ENSG00000141646	Protein Coding	endocrine_gland_cancer	chr18
SMAD4	ENSG00000141646	Protein Coding	gastrointestinal_system_cancer	chr18
SMAD4	ENSG00000141646	Protein Coding	lung_cancer_susceptibility_3	chr18
SMAD4	ENSG00000141646	Protein Coding	familial_colorectal_cancer_type_x	chr18
NF1	ENSG00000196712	Protein Coding	bone_marrow_cancer	chr17
NF1	ENSG00000196712	Protein Coding	colorectal_cancer	chr17
NF1	ENSG00000196712	Protein Coding	breast_cancer	chr17
NF1	ENSG00000196712	Protein Coding	nervous_system_cancer	chr17
NF1	ENSG00000196712	Protein Coding	myelodysplastic_myeloproliferative_cancer	chr17
SERPINE1	ENSG00000106366	Protein Coding	breast_cancer	chr7
NOTCH1	ENSG00000148400	Protein Coding	breast_cancer	chr9
NOTCH1	ENSG00000148400	Protein Coding	hematologic_cancer	chr9
NOTCH1	ENSG00000148400	Protein Coding	brain_cancer	chr9
NOTCH1	ENSG00000148400	Protein Coding	cervical_cancer	chr9
NOTCH1	ENSG00000148400	Protein Coding	lung_cancer	chr9
NOTCH1	ENSG00000148400	Protein Coding	bone_cancer	chr9
NOTCH1	ENSG00000148400	Protein Coding	hard_palate_cancer	chr9
PIK3CA	ENSG00000121879	Protein Coding	breast_cancer	chr3
PIK3CA	ENSG00000121879	Protein Coding	colorectal_cancer	chr3
PIK3CA	ENSG00000121879	Protein Coding	cervical_cancer	chr3
PIK3CA	ENSG00000121879	Protein Coding	esophageal_cancer	chr3
PIK3CA	ENSG00000121879	Protein Coding	ovarian_epithelial_cancer	chr3
PIK3CA	ENSG00000121879	Protein Coding	respiratory_system_cancer	chr3
PIK3CA	ENSG00000121879	Protein Coding	ovarian_cancer_1	chr3
PIK3CA	ENSG00000121879	Protein Coding	endometrial_cancer	chr3
PIK3CA	ENSG00000121879	Protein Coding	ovarian_cancer	chr3
PIK3CA	ENSG00000121879	Protein Coding	prostate_cancer	chr3
PIK3CA	ENSG00000121879	Protein Coding	lung_cancer	chr3
PIK3CA	ENSG00000121879	Protein Coding	brain_cancer	chr3
PIK3CA	ENSG00000121879	Protein Coding	gastrointestinal_system_cancer	chr3
PIK3CA	ENSG00000121879	Protein Coding	oral_cavity_cancer	chr3
PIK3CA	ENSG00000121879	Protein Coding	parotid_gland_cancer	chr3
PIK3CA	ENSG00000121879	Protein Coding	estrogen_receptor_positive_breast_cancer	chr3
PIK3CA	ENSG00000121879	Protein Coding	anaplastic_thyroid_cancer	chr3
PIK3CA	ENSG00000121879	Protein Coding	small_cell_cancer_of_the_lung	chr3
PIK3CA	ENSG00000121879	Protein Coding	ethmoid_sinus_cancer	chr3
PIK3CA	ENSG00000121879	Protein Coding	pancreatic_cancer	chr3
PIK3CA	ENSG00000121879	Protein Coding	gastric_cancer	chr3
PIK3CA	ENSG00000121879	Protein Coding	thyroid_cancer	chr3
PIK3CA	ENSG00000121879	Protein Coding	ovary_epithelial_cancer	chr3
PIK3CA	ENSG00000121879	Protein Coding	gallbladder_cancer	chr3
PIK3CA	ENSG00000121879	Protein Coding	thyroid_cancer_nonmedullary_2	chr3
PIK3CA	ENSG00000121879	Protein Coding	female_reproductive_organ_cancer	chr3
PIK3CA	ENSG00000121879	Protein Coding	lung_cancer_susceptibility_3	chr3
KIT	ENSG00000157404	Protein Coding	breast_cancer	chr4
KIT	ENSG00000157404	Protein Coding	bone_marrow_cancer	chr4
KIT	ENSG00000157404	Protein Coding	muscle_cancer	chr4
KIT	ENSG00000157404	Protein Coding	hematologic_cancer	chr4
KIT	ENSG00000157404	Protein Coding	mediastinal_cancer	chr4
KIT	ENSG00000157404	Protein Coding	uterine_body_mixed_cancer	chr4
KIT	ENSG00000157404	Protein Coding	endometrial_cancer	chr4
KIT	ENSG00000157404	Protein Coding	cell_type_cancer	chr4
KIT	ENSG00000157404	Protein Coding	lung_cancer	chr4
KIT	ENSG00000157404	Protein Coding	integumentary_system_cancer	chr4
KIT	ENSG00000157404	Protein Coding	vascular_cancer	chr4
KIT	ENSG00000157404	Protein Coding	small_cell_cancer_of_the_lung	chr4
KIT	ENSG00000157404	Protein Coding	jejunal_cancer	chr4
KIT	ENSG00000157404	Protein Coding	mixed_cell_type_cancer	chr4
KIT	ENSG00000157404	Protein Coding	connective_tissue_cancer	chr4
KIT	ENSG00000157404	Protein Coding	thymus_cancer	chr4
KIT	ENSG00000157404	Protein Coding	gastrointestinal_system_cancer	chr4
SP1	ENSG00000185591	Protein Coding	breast_cancer	chr12
SP1	ENSG00000185591	Protein Coding	colorectal_cancer	chr12
MSH2	ENSG00000095002	Protein Coding	breast_cancer	chr2
MSH2	ENSG00000095002	Protein Coding	colorectal_cancer	chr2
MSH2	ENSG00000095002	Protein Coding	hereditary_breast_ovarian_cancer_syndrome	chr2
MSH2	ENSG00000095002	Protein Coding	endometrial_cancer	chr2
MSH2	ENSG00000095002	Protein Coding	ovarian_cancer	chr2
MSH2	ENSG00000095002	Protein Coding	familial_colorectal_cancer	chr2
MSH2	ENSG00000095002	Protein Coding	female_reproductive_organ_cancer	chr2
MSH2	ENSG00000095002	Protein Coding	gastrointestinal_system_cancer	chr2
MSH2	ENSG00000095002	Protein Coding	ascending_colon_cancer	chr2
MSH2	ENSG00000095002	Protein Coding	mismatch_repair_cancer_syndrome	chr2
MSH2	ENSG00000095002	Protein Coding	descending_colon_cancer	chr2
MSH2	ENSG00000095002	Protein Coding	small_intestine_cancer	chr2
MSH2	ENSG00000095002	Protein Coding	colorectal_cancer_1	chr2
MSH2	ENSG00000095002	Protein Coding	lower_lip_cancer	chr2
MSH2	ENSG00000095002	Protein Coding	lip_cancer	chr2
NFKB1	ENSG00000109320	Protein Coding	colorectal_cancer	chr4
BAX	ENSG00000087088	Protein Coding	colorectal_cancer	chr19
BAX	ENSG00000087088	Protein Coding	cervical_cancer	chr19
BAX	ENSG00000087088	Protein Coding	esophageal_cancer	chr19
BAX	ENSG00000087088	Protein Coding	lung_cancer	chr19
BAX	ENSG00000087088	Protein Coding	prostate_cancer	chr19
BAX	ENSG00000087088	Protein Coding	ovarian_cancer	chr19
BAX	ENSG00000087088	Protein Coding	endometrial_cancer	chr19
BAX	ENSG00000087088	Protein Coding	breast_cancer	chr19
BAX	ENSG00000087088	Protein Coding	oral_cavity_cancer	chr19
BAX	ENSG00000087088	Protein Coding	pancreatic_cancer	chr19
FGFR3	ENSG00000068078	Protein Coding	bladder_cancer	chr4
FGFR3	ENSG00000068078	Protein Coding	colorectal_cancer	chr4
FGFR3	ENSG00000068078	Protein Coding	cervical_cancer	chr4
FGFR3	ENSG00000068078	Protein Coding	lung_cancer_susceptibility_3	chr4
FGFR3	ENSG00000068078	Protein Coding	bone_marrow_cancer	chr4
SNCA	ENSG00000145335	Protein Coding	ethmoid_sinus_cancer	chr4
MMP2	ENSG00000087245	Protein Coding	breast_cancer	chr16
MMP2	ENSG00000087245	Protein Coding	colorectal_cancer	chr16
MMP2	ENSG00000087245	Protein Coding	cervical_cancer	chr16
MMP2	ENSG00000087245	Protein Coding	ovarian_cancer_1	chr16
MMP2	ENSG00000087245	Protein Coding	endometrial_cancer	chr16
MMP2	ENSG00000087245	Protein Coding	ovarian_cancer	chr16
MMP2	ENSG00000087245	Protein Coding	prostate_cancer	chr16
MMP2	ENSG00000087245	Protein Coding	female_reproductive_organ_cancer	chr16
MMP2	ENSG00000087245	Protein Coding	lung_cancer_susceptibility_3	chr16
MMP2	ENSG00000087245	Protein Coding	salivary_gland_cancer	chr16
MMP2	ENSG00000087245	Protein Coding	tongue_cancer	chr16
MMP2	ENSG00000087245	Protein Coding	respiratory_system_cancer	chr16
MMP2	ENSG00000087245	Protein Coding	lung_cancer	chr16
MMP2	ENSG00000087245	Protein Coding	gastrointestinal_system_cancer	chr16
MMP2	ENSG00000087245	Protein Coding	oral_cancer	chr16
MMP2	ENSG00000087245	Protein Coding	bladder_cancer	chr16
MMP2	ENSG00000087245	Protein Coding	ovary_epithelial_cancer	chr16
MMP2	ENSG00000087245	Protein Coding	cell_type_cancer	chr16
MMP2	ENSG00000087245	Protein Coding	esophageal_cancer	chr16
MMP2	ENSG00000087245	Protein Coding	larynx_cancer	chr16
HNF4A	ENSG00000101076	Protein Coding	colorectal_cancer	chr20
FAS	ENSG00000026103	Protein Coding	lung_cancer	chr10
FAS	ENSG00000026103	Protein Coding	colorectal_cancer	chr10
HFE	ENSG00000010704	Protein Coding	breast_cancer	chr6
CYP19A1	ENSG00000137869	Protein Coding	breast_cancer	chr15
CYP19A1	ENSG00000137869	Protein Coding	prostate_cancer	chr15
CYP19A1	ENSG00000137869	Protein Coding	endocrine_gland_cancer	chr15
CYP19A1	ENSG00000137869	Protein Coding	progesterone_receptor_positive_breast_cancer	chr15
CYP19A1	ENSG00000137869	Protein Coding	estrogen_receptor_positive_breast_cancer	chr15
CYP19A1	ENSG00000137869	Protein Coding	endometrial_cancer	chr15
MDM2	ENSG00000135679	Protein Coding	breast_cancer	chr12
MDM2	ENSG00000135679	Protein Coding	colorectal_cancer	chr12
MDM2	ENSG00000135679	Protein Coding	cervical_cancer	chr12
MDM2	ENSG00000135679	Protein Coding	esophageal_cancer	chr12
MDM2	ENSG00000135679	Protein Coding	endometrial_cancer	chr12
MDM2	ENSG00000135679	Protein Coding	lip_cancer	chr12
MDM2	ENSG00000135679	Protein Coding	ovarian_cancer	chr12
MDM2	ENSG00000135679	Protein Coding	prostate_cancer	chr12
MDM2	ENSG00000135679	Protein Coding	lung_cancer	chr12
MDM2	ENSG00000135679	Protein Coding	retinal_cancer	chr12
MDM2	ENSG00000135679	Protein Coding	muscle_cancer	chr12
MDM2	ENSG00000135679	Protein Coding	sensory_system_cancer	chr12
MDM2	ENSG00000135679	Protein Coding	bladder_cancer	chr12
MDM2	ENSG00000135679	Protein Coding	connective_tissue_cancer	chr12
MDM2	ENSG00000135679	Protein Coding	ocular_cancer	chr12
MDM2	ENSG00000135679	Protein Coding	nervous_system_cancer	chr12
MDM2	ENSG00000135679	Protein Coding	brain_cancer	chr12
IL1RN	ENSG00000136689	Protein Coding	gastric_cancer	chr2
IL1RN	ENSG00000136689	Protein Coding	gastric_cancer_hereditary_diffuse	chr2
GNAS	ENSG00000087460	Protein Coding	breast_cancer	chr20
GNAS	ENSG00000087460	Protein Coding	colorectal_cancer	chr20
GNAS	ENSG00000087460	Protein Coding	lung_cancer_susceptibility_3	chr20
GNAS	ENSG00000087460	Protein Coding	endocrine_gland_cancer	chr20
GNAS	ENSG00000087460	Protein Coding	thyroid_cancer	chr20
GNAS	ENSG00000087460	Protein Coding	hormone_producing_pituitary_cancer	chr20
GNAS	ENSG00000087460	Protein Coding	cervical_cancer	chr20
GNAS	ENSG00000087460	Protein Coding	appendix_cancer	chr20
F2	ENSG00000180210	Protein Coding	gastrointestinal_system_cancer	chr11
HIF1A	ENSG00000100644	Protein Coding	breast_cancer	chr14
HIF1A	ENSG00000100644	Protein Coding	colorectal_cancer	chr14
HIF1A	ENSG00000100644	Protein Coding	esophageal_cancer	chr14
HIF1A	ENSG00000100644	Protein Coding	endometrial_cancer	chr14
HIF1A	ENSG00000100644	Protein Coding	ovarian_cancer	chr14
HIF1A	ENSG00000100644	Protein Coding	prostate_cancer	chr14
HIF1A	ENSG00000100644	Protein Coding	lung_cancer	chr14
HIF1A	ENSG00000100644	Protein Coding	lung_cancer_susceptibility_3	chr14
HIF1A	ENSG00000100644	Protein Coding	hereditary_leiomyomatosis_and_renal_cell_cancer	chr14
HIF1A	ENSG00000100644	Protein Coding	cervical_cancer	chr14
EZH2	ENSG00000106462	Protein Coding	breast_cancer	chr7
EZH2	ENSG00000106462	Protein Coding	prostate_cancer	chr7
EZH2	ENSG00000106462	Protein Coding	bladder_cancer	chr7
CTLA4	ENSG00000163599	Protein Coding	cell_type_cancer	chr2
CDK4	ENSG00000135446	Protein Coding	bladder_cancer	chr12
CDK4	ENSG00000135446	Protein Coding	retinal_cancer	chr12
CDK4	ENSG00000135446	Protein Coding	breast_cancer	chr12
CDK4	ENSG00000135446	Protein Coding	colorectal_cancer	chr12
CDK4	ENSG00000135446	Protein Coding	esophageal_cancer	chr12
CDK4	ENSG00000135446	Protein Coding	cell_type_cancer	chr12
CDK4	ENSG00000135446	Protein Coding	endometrial_cancer	chr12
CDK4	ENSG00000135446	Protein Coding	sensory_system_cancer	chr12
CDK4	ENSG00000135446	Protein Coding	ovarian_cancer	chr12
CDK4	ENSG00000135446	Protein Coding	prostate_cancer	chr12
CDK4	ENSG00000135446	Protein Coding	lung_cancer	chr12
CDK4	ENSG00000135446	Protein Coding	lung_cancer_susceptibility_3	chr12
CDK4	ENSG00000135446	Protein Coding	pancreatic_cancer	chr12
CDK4	ENSG00000135446	Protein Coding	connective_tissue_cancer	chr12
CDK4	ENSG00000135446	Protein Coding	nervous_system_cancer	chr12
CDK4	ENSG00000135446	Protein Coding	ocular_cancer	chr12
CDK4	ENSG00000135446	Protein Coding	cornea_cancer	chr12
CDK4	ENSG00000135446	Protein Coding	skeletal_muscle_cancer	chr12
APP	ENSG00000142192	Protein Coding	descending_colon_cancer	chr21
APP	ENSG00000142192	Protein Coding	penile_cancer	chr21
FGFR2	ENSG00000066468	Protein Coding	breast_cancer	chr10
FGFR2	ENSG00000066468	Protein Coding	endometrial_cancer	chr10
FGFR2	ENSG00000066468	Protein Coding	estrogen_receptor_positive_breast_cancer	chr10
FGFR2	ENSG00000066468	Protein Coding	prostate_cancer	chr10
FGFR2	ENSG00000066468	Protein Coding	lung_cancer	chr10
FGFR2	ENSG00000066468	Protein Coding	gastric_cancer	chr10
RET	ENSG00000165731	Protein Coding	parotid_gland_cancer	chr10
RET	ENSG00000165731	Protein Coding	thyroid_cancer_nonmedullary_1	chr10
RET	ENSG00000165731	Protein Coding	adrenal_medulla_cancer	chr10
RET	ENSG00000165731	Protein Coding	ovarian_germ_cell_cancer	chr10
RET	ENSG00000165731	Protein Coding	thyroid_cancer_nonmedullary_2	chr10
RET	ENSG00000165731	Protein Coding	colorectal_cancer	chr10
RET	ENSG00000165731	Protein Coding	thyroid_cancer	chr10
RET	ENSG00000165731	Protein Coding	endocrine_gland_cancer	chr10
BCL2	ENSG00000171791	Protein Coding	breast_cancer	chr18
BCL2	ENSG00000171791	Protein Coding	colorectal_cancer	chr18
BCL2	ENSG00000171791	Protein Coding	ovarian_cancer	chr18
BCL2	ENSG00000171791	Protein Coding	prostate_cancer	chr18
BCL2	ENSG00000171791	Protein Coding	lung_cancer	chr18
BCL2	ENSG00000171791	Protein Coding	endometrial_cancer	chr18
PAX3	ENSG00000135903	Protein Coding	skeletal_muscle_cancer	chr2
PAX3	ENSG00000135903	Protein Coding	mismatch_repair_cancer_syndrome	chr2
PAX3	ENSG00000135903	Protein Coding	muscle_cancer	chr2
GATA1	ENSG00000102145	Protein Coding	bone_marrow_cancer	chrX
FOS	ENSG00000170345	Protein Coding	breast_cancer	chr14
FOS	ENSG00000170345	Protein Coding	colorectal_cancer	chr14
FOS	ENSG00000170345	Protein Coding	endometrial_cancer	chr14
FOS	ENSG00000170345	Protein Coding	thyroid_cancer_nonmedullary_2	chr14
FOS	ENSG00000170345	Protein Coding	lymph_node_cancer	chr14
TGFBR2	ENSG00000163513	Protein Coding	breast_cancer	chr3
TGFBR2	ENSG00000163513	Protein Coding	endometrial_cancer	chr3
TGFBR2	ENSG00000163513	Protein Coding	lung_cancer	chr3
TGFBR2	ENSG00000163513	Protein Coding	pancreatic_cancer	chr3
TGFBR2	ENSG00000163513	Protein Coding	gastric_cancer	chr3
TGFBR2	ENSG00000163513	Protein Coding	colorectal_cancer	chr3
TGFBR2	ENSG00000163513	Protein Coding	colorectal_cancer_hereditary_nonpolyposis_type_6	chr3
TGFBR2	ENSG00000163513	Protein Coding	colorectal_cancer_6	chr3
TGFBR2	ENSG00000163513	Protein Coding	diffuse_gastric_cancer	chr3
TGFBR2	ENSG00000163513	Protein Coding	esophageal_cancer	chr3
TGFBR2	ENSG00000163513	Protein Coding	superficial_urinary_bladder_cancer	chr3
H19	ENSG00000130600	processed_transcript	bladder_cancer	chr11
H19	ENSG00000130600	processed_transcript	ovarian_epithelial_cancer	chr11
H19	ENSG00000130600	processed_transcript	breast_cancer	chr11
H19	ENSG00000130600	processed_transcript	cervical_cancer	chr11
H19	ENSG00000130600	processed_transcript	esophageal_cancer	chr11
H19	ENSG00000130600	processed_transcript	endometrial_cancer	chr11
H19	ENSG00000130600	processed_transcript	ovarian_cancer	chr11
H19	ENSG00000130600	processed_transcript	lung_cancer	chr11
H19	ENSG00000130600	processed_transcript	lung_cancer_susceptibility_3	chr11
H19	ENSG00000130600	processed_transcript	pancreatic_cancer	chr11
H19	ENSG00000130600	processed_transcript	gastrointestinal_system_cancer	chr11
H19	ENSG00000130600	processed_transcript	gallbladder_cancer	chr11
H19	ENSG00000130600	processed_transcript	thyroid_cancer_nonmedullary_1	chr11
H19	ENSG00000130600	processed_transcript	thyroid_cancer	chr11
H19	ENSG00000130600	processed_transcript	gastric_cancer	chr11
H19	ENSG00000130600	processed_transcript	prostate_cancer	chr11
H19	ENSG00000130600	processed_transcript	colorectal_cancer	chr11
H19	ENSG00000130600	processed_transcript	kidney_cancer	chr11
H19	ENSG00000130600	processed_transcript	pediatric_germ_cell_cancer	chr11
CCL2	ENSG00000108691	Protein Coding	bone_cancer	chr17
TP63	ENSG00000073282	Protein Coding	cervical_cancer	chr3
TP63	ENSG00000073282	Protein Coding	prostate_cancer	chr3
TP63	ENSG00000073282	Protein Coding	lung_cancer	chr3
MTOR	ENSG00000198793	Protein Coding	breast_cancer	chr1
MTOR	ENSG00000198793	Protein Coding	colorectal_cancer	chr1
MTOR	ENSG00000198793	Protein Coding	cervical_cancer	chr1
MTOR	ENSG00000198793	Protein Coding	hematologic_cancer	chr1
MTOR	ENSG00000198793	Protein Coding	tracheal_cancer	chr1
MTOR	ENSG00000198793	Protein Coding	endometrial_cancer	chr1
MTOR	ENSG00000198793	Protein Coding	prostate_cancer	chr1
MTOR	ENSG00000198793	Protein Coding	estrogen_receptor_positive_breast_cancer	chr1
MTOR	ENSG00000198793	Protein Coding	pancreatic_cancer	chr1
MTOR	ENSG00000198793	Protein Coding	kidney_cancer	chr1
IGF1R	ENSG00000140443	Protein Coding	breast_cancer	chr15
IGF1R	ENSG00000140443	Protein Coding	colorectal_cancer	chr15
IGF1R	ENSG00000140443	Protein Coding	esophageal_cancer	chr15
IGF1R	ENSG00000140443	Protein Coding	respiratory_system_cancer	chr15
IGF1R	ENSG00000140443	Protein Coding	endometrial_cancer	chr15
IGF1R	ENSG00000140443	Protein Coding	prostate_cancer	chr15
IGF1R	ENSG00000140443	Protein Coding	lymph_node_cancer	chr15
IGF1R	ENSG00000140443	Protein Coding	lung_cancer	chr15
IGF1R	ENSG00000140443	Protein Coding	pancreatic_cancer	chr15
IGF1R	ENSG00000140443	Protein Coding	skeletal_muscle_cancer	chr15
IGF1R	ENSG00000140443	Protein Coding	rhabdoid_cancer	chr15
POMC	ENSG00000115138	Protein Coding	thyroid_cancer_nonmedullary_2	chr2
POMC	ENSG00000115138	Protein Coding	thymus_cancer	chr2
POMC	ENSG00000115138	Protein Coding	small_cell_cancer_of_the_lung	chr2
CASP8	ENSG00000064012	Protein Coding	breast_cancer	chr2
CASP8	ENSG00000064012	Protein Coding	colorectal_cancer	chr2
CASP8	ENSG00000064012	Protein Coding	cervical_cancer	chr2
CASP8	ENSG00000064012	Protein Coding	salivary_gland_cancer	chr2
CASP8	ENSG00000064012	Protein Coding	ovarian_cancer	chr2
CASP8	ENSG00000064012	Protein Coding	prostate_cancer	chr2
CASP8	ENSG00000064012	Protein Coding	lung_cancer	chr2
CASP8	ENSG00000064012	Protein Coding	lung_cancer_susceptibility_3	chr2
CASP8	ENSG00000064012	Protein Coding	brain_cancer	chr2
CASP8	ENSG00000064012	Protein Coding	oral_cavity_cancer	chr2
CXCL8	ENSG00000169429	Protein Coding	esophageal_cancer	chr4
CXCL8	ENSG00000169429	Protein Coding	estrogen_receptor_negative_breast_cancer	chr4
MITF	ENSG00000187098	Protein Coding	cell_type_cancer	chr3
MITF	ENSG00000187098	Protein Coding	integumentary_system_cancer	chr3
TLR4	ENSG00000136869	Protein Coding	colorectal_cancer	chr9
TLR4	ENSG00000136869	Protein Coding	progesterone_receptor_negative_breast_cancer	chr9
MUC1	ENSG00000185499	Protein Coding	rhabdoid_cancer	chr1
MUC1	ENSG00000185499	Protein Coding	breast_cancer	chr1
MUC1	ENSG00000185499	Protein Coding	colorectal_cancer	chr1
MUC1	ENSG00000185499	Protein Coding	esophageal_cancer	chr1
MUC1	ENSG00000185499	Protein Coding	cell_type_cancer	chr1
MUC1	ENSG00000185499	Protein Coding	colorectal_cancer_1	chr1
MUC1	ENSG00000185499	Protein Coding	ovarian_cancer	chr1
MUC1	ENSG00000185499	Protein Coding	lung_cancer_susceptibility_3	chr1
MUC1	ENSG00000185499	Protein Coding	pancreatic_cancer	chr1
MUC1	ENSG00000185499	Protein Coding	ovary_epithelial_cancer	chr1
MUC1	ENSG00000185499	Protein Coding	appendix_cancer	chr1
MUC1	ENSG00000185499	Protein Coding	duodenum_cancer	chr1
MUC1	ENSG00000185499	Protein Coding	thymus_cancer	chr1
MET	ENSG00000105976	Protein Coding	breast_cancer	chr7
MET	ENSG00000105976	Protein Coding	colorectal_cancer	chr7
MET	ENSG00000105976	Protein Coding	respiratory_system_cancer	chr7
MET	ENSG00000105976	Protein Coding	prostate_cancer	chr7
MET	ENSG00000105976	Protein Coding	lung_cancer	chr7
MET	ENSG00000105976	Protein Coding	lung_cancer_susceptibility_3	chr7
MET	ENSG00000105976	Protein Coding	pancreatic_cancer	chr7
MET	ENSG00000105976	Protein Coding	gastric_cancer	chr7
MET	ENSG00000105976	Protein Coding	thyroid_cancer	chr7
MET	ENSG00000105976	Protein Coding	anaplastic_thyroid_cancer	chr7
MET	ENSG00000105976	Protein Coding	parotid_gland_cancer	chr7
MET	ENSG00000105976	Protein Coding	salivary_gland_cancer	chr7
MET	ENSG00000105976	Protein Coding	hypopharynx_cancer	chr7
MET	ENSG00000105976	Protein Coding	gastrointestinal_system_cancer	chr7
MET	ENSG00000105976	Protein Coding	kidney_cancer	chr7
ERCC2	ENSG00000104884	Protein Coding	diffuse_gastric_cancer	chr19
ERCC2	ENSG00000104884	Protein Coding	lung_cancer	chr19
RARB	ENSG00000077092	Protein Coding	oral_cancer	chr3
RARB	ENSG00000077092	Protein Coding	breast_cancer	chr3
RARB	ENSG00000077092	Protein Coding	lung_cancer	chr3
RARB	ENSG00000077092	Protein Coding	esophageal_cancer	chr3
RARB	ENSG00000077092	Protein Coding	colorectal_cancer	chr3
FASLG	ENSG00000117560	Protein Coding	colorectal_cancer	chr1
FASLG	ENSG00000117560	Protein Coding	lung_cancer	chr1
FASLG	ENSG00000117560	Protein Coding	esophageal_cancer	chr1
ESR2	ENSG00000140009	Protein Coding	male_reproductive_organ_cancer	chr14
ESR2	ENSG00000140009	Protein Coding	breast_cancer	chr14
ESR2	ENSG00000140009	Protein Coding	colorectal_cancer	chr14
ESR2	ENSG00000140009	Protein Coding	sporadic_breast_cancer	chr14
ESR2	ENSG00000140009	Protein Coding	endometrial_cancer	chr14
ESR2	ENSG00000140009	Protein Coding	progesterone_receptor_positive_breast_cancer	chr14
ESR2	ENSG00000140009	Protein Coding	prostate_cancer	chr14
ESR2	ENSG00000140009	Protein Coding	ovarian_cancer	chr14
ESR2	ENSG00000140009	Protein Coding	parotid_gland_cancer	chr14
ESR2	ENSG00000140009	Protein Coding	testicular_germ_cell_cancer	chr14
ESR2	ENSG00000140009	Protein Coding	uterine_body_mixed_cancer	chr14
SRC	ENSG00000197122	Protein Coding	bladder_cancer	chr20
SRC	ENSG00000197122	Protein Coding	breast_cancer	chr20
SRC	ENSG00000197122	Protein Coding	colorectal_cancer	chr20
SRC	ENSG00000197122	Protein Coding	prostate_cancer	chr20
SRC	ENSG00000197122	Protein Coding	lung_cancer	chr20
SRC	ENSG00000197122	Protein Coding	pancreatic_cancer	chr20
MMP9	ENSG00000100985	Protein Coding	breast_cancer	chr20
MMP9	ENSG00000100985	Protein Coding	colorectal_cancer	chr20
MMP9	ENSG00000100985	Protein Coding	esophageal_cancer	chr20
MMP9	ENSG00000100985	Protein Coding	tongue_cancer	chr20
MMP9	ENSG00000100985	Protein Coding	cell_type_cancer	chr20
MMP9	ENSG00000100985	Protein Coding	salivary_gland_cancer	chr20
MMP9	ENSG00000100985	Protein Coding	endometrial_cancer	chr20
MMP9	ENSG00000100985	Protein Coding	pharynx_cancer	chr20
MMP9	ENSG00000100985	Protein Coding	ovarian_cancer	chr20
MMP9	ENSG00000100985	Protein Coding	prostate_cancer	chr20
MMP9	ENSG00000100985	Protein Coding	oral_cancer	chr20
MMP9	ENSG00000100985	Protein Coding	lung_cancer	chr20
MMP9	ENSG00000100985	Protein Coding	female_reproductive_organ_cancer	chr20
MMP9	ENSG00000100985	Protein Coding	lung_cancer_susceptibility_3	chr20
MMP9	ENSG00000100985	Protein Coding	bladder_cancer	chr20
MMP9	ENSG00000100985	Protein Coding	male_reproductive_organ_cancer	chr20
MMP9	ENSG00000100985	Protein Coding	bone_cancer	chr20
MMP9	ENSG00000100985	Protein Coding	auditory_system_cancer	chr20
MMP9	ENSG00000100985	Protein Coding	respiratory_system_cancer	chr20
MMP9	ENSG00000100985	Protein Coding	gastrointestinal_system_cancer	chr20
SHH	ENSG00000164690	Protein Coding	integumentary_system_cancer	chr7
SHH	ENSG00000164690	Protein Coding	infratentorial_cancer	chr7
SHH	ENSG00000164690	Protein Coding	cerebellum_cancer	chr7
SHH	ENSG00000164690	Protein Coding	brain_cancer	chr7
SHH	ENSG00000164690	Protein Coding	nervous_system_cancer	chr7
CASR	ENSG00000036828	Protein Coding	colorectal_cancer	chr3
MAPK1	ENSG00000100030	Protein Coding	ovarian_cancer	chr22
MAPK1	ENSG00000100030	Protein Coding	thyroid_cancer	chr22
MAPK1	ENSG00000100030	Protein Coding	pancreatic_cancer	chr22
MAPK1	ENSG00000100030	Protein Coding	lung_cancer_susceptibility_3	chr22
MAPK1	ENSG00000100030	Protein Coding	lung_cancer	chr22
MAPK1	ENSG00000100030	Protein Coding	prostate_cancer	chr22
MAPK1	ENSG00000100030	Protein Coding	colorectal_cancer	chr22
MAPK1	ENSG00000100030	Protein Coding	breast_cancer	chr22
MAPK1	ENSG00000100030	Protein Coding	endometrial_cancer	chr22
DES	ENSG00000175084	Protein Coding	rhabdoid_cancer	chr2
DES	ENSG00000175084	Protein Coding	muscle_cancer	chr2
CDKN1B	ENSG00000111276	Protein Coding	retinal_cancer	chr12
CDKN1B	ENSG00000111276	Protein Coding	breast_cancer	chr12
CDKN1B	ENSG00000111276	Protein Coding	colorectal_cancer	chr12
CDKN1B	ENSG00000111276	Protein Coding	hematologic_cancer	chr12
CDKN1B	ENSG00000111276	Protein Coding	esophageal_cancer	chr12
CDKN1B	ENSG00000111276	Protein Coding	endometrial_cancer	chr12
CDKN1B	ENSG00000111276	Protein Coding	sensory_system_cancer	chr12
CDKN1B	ENSG00000111276	Protein Coding	ovarian_cancer	chr12
CDKN1B	ENSG00000111276	Protein Coding	prostate_cancer	chr12
CDKN1B	ENSG00000111276	Protein Coding	lung_cancer	chr12
CDKN1B	ENSG00000111276	Protein Coding	gastric_cancer	chr12
CDKN1B	ENSG00000111276	Protein Coding	thyroid_cancer	chr12
CDKN1B	ENSG00000111276	Protein Coding	ocular_cancer	chr12
CDKN1B	ENSG00000111276	Protein Coding	nervous_system_cancer	chr12
PRKN	NA	NA	ovarian_cancer	NA
PRKN	NA	NA	lung_cancer_susceptibility_3	NA
PRKN	NA	NA	lung_cancer	NA
MEN1	ENSG00000133895	Protein Coding	hormone_producing_pituitary_cancer	chr11
MEN1	ENSG00000133895	Protein Coding	pancreatic_cancer	chr11
MEN1	ENSG00000133895	Protein Coding	endocrine_gland_cancer	chr11
MEN1	ENSG00000133895	Protein Coding	duodenum_cancer	chr11
MEN1	ENSG00000133895	Protein Coding	thyroid_cancer_nonmedullary_2	chr11
FHIT	ENSG00000189283	Protein Coding	breast_cancer	chr3
FHIT	ENSG00000189283	Protein Coding	colorectal_cancer	chr3
FHIT	ENSG00000189283	Protein Coding	cervical_cancer	chr3
FHIT	ENSG00000189283	Protein Coding	esophageal_cancer	chr3
FHIT	ENSG00000189283	Protein Coding	sporadic_breast_cancer	chr3
FHIT	ENSG00000189283	Protein Coding	lung_cancer	chr3
FHIT	ENSG00000189283	Protein Coding	bilateral_breast_cancer	chr3
FHIT	ENSG00000189283	Protein Coding	gallbladder_cancer	chr3
FHIT	ENSG00000189283	Protein Coding	larynx_cancer	chr3
CYP1B1	ENSG00000138061	Protein Coding	breast_cancer	chr2
CYP1B1	ENSG00000138061	Protein Coding	endometrial_cancer	chr2
CHEK2	ENSG00000183765	Protein Coding	breast_cancer	chr22
CHEK2	ENSG00000183765	Protein Coding	colorectal_cancer	chr22
CHEK2	ENSG00000183765	Protein Coding	hereditary_breast_ovarian_cancer_syndrome	chr22
CHEK2	ENSG00000183765	Protein Coding	esophageal_cancer	chr22
CHEK2	ENSG00000183765	Protein Coding	sporadic_breast_cancer	chr22
CHEK2	ENSG00000183765	Protein Coding	ovarian_cancer	chr22
CHEK2	ENSG00000183765	Protein Coding	prostate_cancer	chr22
CHEK2	ENSG00000183765	Protein Coding	lung_cancer	chr22
CHEK2	ENSG00000183765	Protein Coding	bilateral_breast_cancer	chr22
KMT2A	ENSG00000118058	Protein Coding	hematologic_cancer	chr11
NGF	ENSG00000134259	Protein Coding	nervous_system_cancer	chr1
PDGFRA	ENSG00000134853	Protein Coding	brain_cancer	chr4
PDGFRA	ENSG00000134853	Protein Coding	bone_marrow_cancer	chr4
PDGFRA	ENSG00000134853	Protein Coding	gastrointestinal_system_cancer	chr4
UGT1A1	ENSG00000241635	Protein Coding	colorectal_cancer	chr2
UGT1A1	ENSG00000241635	Protein Coding	descending_colon_cancer	chr2
EGF	ENSG00000138798	Protein Coding	bladder_cancer	chr4
EGF	ENSG00000138798	Protein Coding	breast_cancer	chr4
EGF	ENSG00000138798	Protein Coding	colorectal_cancer	chr4
EGF	ENSG00000138798	Protein Coding	esophageal_cancer	chr4
EGF	ENSG00000138798	Protein Coding	endometrial_cancer	chr4
EGF	ENSG00000138798	Protein Coding	estrogen_receptor_negative_breast_cancer	chr4
EGF	ENSG00000138798	Protein Coding	ovarian_cancer	chr4
EGF	ENSG00000138798	Protein Coding	prostate_cancer	chr4
EGF	ENSG00000138798	Protein Coding	thyroid_cancer_nonmedullary_2	chr4
EGF	ENSG00000138798	Protein Coding	anaplastic_thyroid_cancer	chr4
EGF	ENSG00000138798	Protein Coding	lung_cancer	chr4
EGF	ENSG00000138798	Protein Coding	lung_cancer_susceptibility_3	chr4
EGF	ENSG00000138798	Protein Coding	pancreatic_cancer	chr4
EGF	ENSG00000138798	Protein Coding	gastric_cancer	chr4
EGF	ENSG00000138798	Protein Coding	cell_type_cancer	chr4
EGF	ENSG00000138798	Protein Coding	thyroid_cancer	chr4
EGF	ENSG00000138798	Protein Coding	brain_cancer	chr4
STAT1	ENSG00000115415	Protein Coding	breast_cancer	chr2
STAT1	ENSG00000115415	Protein Coding	colorectal_cancer	chr2
HLA-DQB1	ENSG00000179344	Protein Coding	cervical_cancer	chr6
MMP1	ENSG00000196611	Protein Coding	colorectal_cancer	chr11
MMP1	ENSG00000196611	Protein Coding	breast_cancer	chr11
DNMT3B	ENSG00000088305	Protein Coding	colorectal_cancer	chr20
DNMT3B	ENSG00000088305	Protein Coding	breast_cancer	chr20
MYCN	ENSG00000134323	Protein Coding	small_cell_cancer_of_the_lung	chr2
MYCN	ENSG00000134323	Protein Coding	lung_cancer	chr2
MYCN	ENSG00000134323	Protein Coding	pericardium_cancer	chr2
MYCN	ENSG00000134323	Protein Coding	brain_cancer	chr2
MYCN	ENSG00000134323	Protein Coding	infratentorial_cancer	chr2
MYCN	ENSG00000134323	Protein Coding	nervous_system_cancer	chr2
MYCN	ENSG00000134323	Protein Coding	mismatch_repair_cancer_syndrome	chr2
ERCC1	ENSG00000012061	Protein Coding	colorectal_cancer	chr19
ERCC1	ENSG00000012061	Protein Coding	esophageal_cancer	chr19
ERCC1	ENSG00000012061	Protein Coding	respiratory_system_cancer	chr19
ERCC1	ENSG00000012061	Protein Coding	oral_cavity_cancer	chr19
ERCC1	ENSG00000012061	Protein Coding	ovarian_cancer	chr19
ERCC1	ENSG00000012061	Protein Coding	lung_cancer	chr19
ERCC1	ENSG00000012061	Protein Coding	diffuse_gastric_cancer	chr19
SLC2A1	ENSG00000117394	Protein Coding	lung_cancer	chr1
SLC2A1	ENSG00000117394	Protein Coding	thyroid_cancer	chr1
TGFBR1	ENSG00000106799	Protein Coding	colorectal_cancer	chr9
TGFBR1	ENSG00000106799	Protein Coding	lung_cancer_susceptibility_3	chr9
TGFBR1	ENSG00000106799	Protein Coding	pancreatic_cancer	chr9
TGFBR1	ENSG00000106799	Protein Coding	breast_cancer	chr9
IRF1	ENSG00000125347	Protein Coding	lung_cancer	chr5
IRF1	ENSG00000125347	Protein Coding	gastric_cancer	chr5
CREB1	ENSG00000118260	Protein Coding	prostate_cancer	chr2
VIM	ENSG00000026025	Protein Coding	sternum_cancer	chr10
VIM	ENSG00000026025	Protein Coding	rhabdoid_cancer	chr10
NFKBIA	ENSG00000100906	Protein Coding	lung_cancer	chr14
NFKBIA	ENSG00000100906	Protein Coding	prostate_cancer	chr14
TP73	ENSG00000078900	Protein Coding	lung_cancer	chr1
TP73	ENSG00000078900	Protein Coding	small_cell_cancer_of_the_lung	chr1
TP73	ENSG00000078900	Protein Coding	brain_cancer	chr1
HNF1B	ENSG00000275410	Protein Coding	ovarian_cancer	chr17
HNF1B	ENSG00000275410	Protein Coding	prostate_cancer	chr17
HNF1B	ENSG00000275410	Protein Coding	ovary_epithelial_cancer	chr17
HNF1B	ENSG00000275410	Protein Coding	prostate_cancer_hereditary_11	chr17
HNF1B	ENSG00000275410	Protein Coding	ovarian_cancer_1	chr17
TNFSF11	ENSG00000120659	Protein Coding	breast_cancer	chr13
TNFSF11	ENSG00000120659	Protein Coding	prostate_cancer	chr13
TNFSF11	ENSG00000120659	Protein Coding	bone_cancer	chr13
TNFSF11	ENSG00000120659	Protein Coding	jaw_cancer	chr13
TNFSF11	ENSG00000120659	Protein Coding	mandibular_cancer	chr13
GJA1	ENSG00000152661	Protein Coding	brain_cancer	chr6
JAK2	ENSG00000096968	Protein Coding	bone_marrow_cancer	chr9
JAK2	ENSG00000096968	Protein Coding	hematologic_cancer	chr9
JAK2	ENSG00000096968	Protein Coding	myelodysplastic_myeloproliferative_cancer	chr9
NRAS	ENSG00000213281	Protein Coding	lung_cancer_susceptibility_3	chr1
NRAS	ENSG00000213281	Protein Coding	brain_cancer	chr1
NRAS	ENSG00000213281	Protein Coding	cell_type_cancer	chr1
NRAS	ENSG00000213281	Protein Coding	lung_cancer	chr1
NRAS	ENSG00000213281	Protein Coding	conjunctival_cancer	chr1
NRAS	ENSG00000213281	Protein Coding	integumentary_system_cancer	chr1
NRAS	ENSG00000213281	Protein Coding	colorectal_cancer	chr1
NRAS	ENSG00000213281	Protein Coding	thyroid_cancer_nonmedullary_2	chr1
NRAS	ENSG00000213281	Protein Coding	thyroid_cancer	chr1
NRAS	ENSG00000213281	Protein Coding	myelodysplastic_myeloproliferative_cancer	chr1
TWIST1	ENSG00000122691	Protein Coding	breast_cancer	chr7
KITLG	ENSG00000049130	Protein Coding	bone_marrow_cancer	chr12
KITLG	ENSG00000049130	Protein Coding	hematologic_cancer	chr12
KITLG	ENSG00000049130	Protein Coding	testicular_germ_cell_cancer	chr12
SOX2	ENSG00000181449	Protein Coding	cell_type_cancer	chr3
SOX2	ENSG00000181449	Protein Coding	germ_cell_and_embryonal_cancer	chr3
SOX2	ENSG00000181449	Protein Coding	ocular_cancer	chr3
SOX2	ENSG00000181449	Protein Coding	brain_cancer	chr3
SOX2	ENSG00000181449	Protein Coding	oral_cavity_cancer	chr3
NBN	ENSG00000104320	Protein Coding	breast_cancer	chr8
NBN	ENSG00000104320	Protein Coding	hereditary_breast_ovarian_cancer_syndrome	chr8
NBN	ENSG00000104320	Protein Coding	ovarian_cancer	chr8
NBN	ENSG00000104320	Protein Coding	prostate_cancer	chr8
NBN	ENSG00000104320	Protein Coding	breast_ovarian_cancer_familial_1_2	chr8
RASSF1	ENSG00000068028	Protein Coding	bladder_cancer	chr3
RASSF1	ENSG00000068028	Protein Coding	breast_cancer	chr3
RASSF1	ENSG00000068028	Protein Coding	colorectal_cancer	chr3
RASSF1	ENSG00000068028	Protein Coding	cervical_cancer	chr3
RASSF1	ENSG00000068028	Protein Coding	endometrial_cancer	chr3
RASSF1	ENSG00000068028	Protein Coding	lung_cancer	chr3
RASSF1	ENSG00000068028	Protein Coding	lung_cancer_susceptibility_3	chr3
RASSF1	ENSG00000068028	Protein Coding	thyroid_cancer	chr3
RASSF1	ENSG00000068028	Protein Coding	thyroid_cancer_nonmedullary_2	chr3
RASSF1	ENSG00000068028	Protein Coding	small_cell_cancer_of_the_lung	chr3
NKX2-1	ENSG00000136352	Protein Coding	cell_type_cancer	chr14
NKX2-1	ENSG00000136352	Protein Coding	thyroid_cancer_nonmedullary_1	chr14
NKX2-1	ENSG00000136352	Protein Coding	lung_cancer_susceptibility_3	chr14
NKX2-1	ENSG00000136352	Protein Coding	thyroid_cancer_nonmedullary_2	chr14
NKX2-1	ENSG00000136352	Protein Coding	thyroid_cancer	chr14
NKX2-1	ENSG00000136352	Protein Coding	lung_cancer	chr14
NKX2-1	ENSG00000136352	Protein Coding	thymus_cancer	chr14
NKX2-1	ENSG00000136352	Protein Coding	small_cell_cancer_of_the_lung	chr14
NKX2-1	ENSG00000136352	Protein Coding	respiratory_system_cancer	chr14
NKX2-1	ENSG00000136352	Protein Coding	anaplastic_thyroid_cancer	chr14
NKX2-1	ENSG00000136352	Protein Coding	ovarian_germ_cell_cancer	chr14
TNFRSF1A	ENSG00000067182	Protein Coding	colorectal_cancer	chr12
HGF	ENSG00000019991	Protein Coding	breast_cancer	chr7
HGF	ENSG00000019991	Protein Coding	lung_cancer	chr7
HGF	ENSG00000019991	Protein Coding	pancreatic_cancer	chr7
HGF	ENSG00000019991	Protein Coding	gastric_cancer	chr7
STK11	ENSG00000118046	Protein Coding	breast_cancer	chr19
STK11	ENSG00000118046	Protein Coding	colorectal_cancer	chr19
STK11	ENSG00000118046	Protein Coding	cervical_cancer	chr19
STK11	ENSG00000118046	Protein Coding	hereditary_breast_ovarian_cancer_syndrome	chr19
STK11	ENSG00000118046	Protein Coding	lung_cancer_susceptibility_3	chr19
STK11	ENSG00000118046	Protein Coding	pancreatic_cancer	chr19
STK11	ENSG00000118046	Protein Coding	lung_cancer	chr19
STK11	ENSG00000118046	Protein Coding	respiratory_system_cancer	chr19
STK11	ENSG00000118046	Protein Coding	testicular_cancer	chr19
PTPN11	ENSG00000179295	Protein Coding	colorectal_cancer	chr12
PTPN11	ENSG00000179295	Protein Coding	bone_marrow_cancer	chr12
PTPN11	ENSG00000179295	Protein Coding	hematologic_cancer	chr12
PTPN11	ENSG00000179295	Protein Coding	myelodysplastic_myeloproliferative_cancer	chr12
TNFRSF11B	ENSG00000164761	Protein Coding	prostate_cancer	chr8
BMP6	ENSG00000153162	Protein Coding	breast_cancer	chr6
BMP6	ENSG00000153162	Protein Coding	colorectal_cancer	chr6
BMP6	ENSG00000153162	Protein Coding	prostate_cancer	chr6
CAV1	ENSG00000105974	Protein Coding	breast_cancer	chr7
CAV1	ENSG00000105974	Protein Coding	colorectal_cancer	chr7
CAV1	ENSG00000105974	Protein Coding	lung_cancer	chr7
CAV1	ENSG00000105974	Protein Coding	prostate_cancer	chr7
VWF	ENSG00000110799	Protein Coding	bone_marrow_cancer	chr12
VWF	ENSG00000110799	Protein Coding	vascular_cancer	chr12
GNRH1	ENSG00000147437	Protein Coding	endometrial_cancer	chr8
GNRH1	ENSG00000147437	Protein Coding	prostate_cancer	chr8
GNRH1	ENSG00000147437	Protein Coding	ovarian_cancer	chr8
GNRH1	ENSG00000147437	Protein Coding	breast_cancer	chr8
GNRH1	ENSG00000147437	Protein Coding	male_reproductive_organ_cancer	chr8
KRT14	ENSG00000186847	Protein Coding	breast_cancer	chr17
KRT14	ENSG00000186847	Protein Coding	hard_palate_cancer	chr17
KRT14	ENSG00000186847	Protein Coding	sweat_gland_cancer	chr17
CCND2	ENSG00000118971	Protein Coding	retinal_cancer	chr12
CCND2	ENSG00000118971	Protein Coding	breast_cancer	chr12
CCND2	ENSG00000118971	Protein Coding	colorectal_cancer	chr12
CCND2	ENSG00000118971	Protein Coding	sensory_system_cancer	chr12
PDGFRB	ENSG00000113721	Protein Coding	breast_cancer	chr5
PDGFRB	ENSG00000113721	Protein Coding	hematologic_cancer	chr5
PDGFRB	ENSG00000113721	Protein Coding	prostate_cancer	chr5
PDGFRB	ENSG00000113721	Protein Coding	lung_cancer	chr5
PDGFRB	ENSG00000113721	Protein Coding	bone_marrow_cancer	chr5
PDGFRB	ENSG00000113721	Protein Coding	brain_cancer	chr5
PDGFRB	ENSG00000113721	Protein Coding	vascular_cancer	chr5
WRN	ENSG00000165392	Protein Coding	colorectal_cancer	chr8
WRN	ENSG00000165392	Protein Coding	jejunal_cancer	chr8
RUNX1	ENSG00000159216	Protein Coding	bone_marrow_cancer	chr21
RUNX1	ENSG00000159216	Protein Coding	hematologic_cancer	chr21
MSH6	ENSG00000116062	Protein Coding	breast_cancer	chr2
MSH6	ENSG00000116062	Protein Coding	colorectal_cancer	chr2
MSH6	ENSG00000116062	Protein Coding	endometrial_cancer	chr2
MSH6	ENSG00000116062	Protein Coding	ovarian_cancer	chr2
MSH6	ENSG00000116062	Protein Coding	female_reproductive_organ_cancer	chr2
MSH6	ENSG00000116062	Protein Coding	gastrointestinal_system_cancer	chr2
MSH6	ENSG00000116062	Protein Coding	colorectal_cancer_hereditary_nonpolyposis_type_5	chr2
MSH6	ENSG00000116062	Protein Coding	mismatch_repair_cancer_syndrome	chr2
MSH6	ENSG00000116062	Protein Coding	colorectal_cancer_5	chr2
MIR21	NA	NA	bladder_cancer	NA
MIR21	NA	NA	oral_cancer	NA
MIR21	NA	NA	breast_cancer	NA
MIR21	NA	NA	colorectal_cancer	NA
MIR21	NA	NA	cervical_cancer	NA
MIR21	NA	NA	esophageal_cancer	NA
MIR21	NA	NA	ovarian_cancer	NA
MIR21	NA	NA	prostate_cancer	NA
MIR21	NA	NA	thyroid_cancer_nonmedullary_1	NA
MIR21	NA	NA	lung_cancer	NA
MIR21	NA	NA	pancreatic_cancer	NA
MIR21	NA	NA	gastric_cancer	NA
MIR21	NA	NA	kidney_cancer	NA
MIR21	NA	NA	small_cell_cancer_of_the_lung	NA
MIR21	NA	NA	larynx_cancer	NA
CDKN2B	ENSG00000147883	Protein Coding	hematologic_cancer	chr9
CDKN2B	ENSG00000147883	Protein Coding	esophageal_cancer	chr9
CDKN2B	ENSG00000147883	Protein Coding	ovarian_cancer	chr9
CDKN2B	ENSG00000147883	Protein Coding	lung_cancer	chr9
CDKN2B	ENSG00000147883	Protein Coding	nervous_system_cancer	chr9
FGF2	ENSG00000138685	Protein Coding	breast_cancer	chr4
FGF2	ENSG00000138685	Protein Coding	colorectal_cancer	chr4
FGF2	ENSG00000138685	Protein Coding	prostate_cancer	chr4
FGF2	ENSG00000138685	Protein Coding	lung_cancer	chr4
FGF2	ENSG00000138685	Protein Coding	pancreatic_cancer	chr4
FGF2	ENSG00000138685	Protein Coding	cornea_cancer	chr4
FGF2	ENSG00000138685	Protein Coding	bone_marrow_cancer	chr4
FGF2	ENSG00000138685	Protein Coding	bladder_cancer	chr4
FGF2	ENSG00000138685	Protein Coding	vascular_cancer	chr4
FGF2	ENSG00000138685	Protein Coding	connective_tissue_cancer	chr4
FGF8	ENSG00000107831	Protein Coding	breast_cancer	chr10
RARA	ENSG00000131759	Protein Coding	breast_cancer	chr17
RARA	ENSG00000131759	Protein Coding	hematologic_cancer	chr17
SMARCB1	ENSG00000099956	Protein Coding	synovium_cancer	chr22
SMARCB1	ENSG00000099956	Protein Coding	infratentorial_cancer	chr22
SMARCB1	ENSG00000099956	Protein Coding	cerebrum_cancer	chr22
SMARCB1	ENSG00000099956	Protein Coding	kidney_rhabdoid_cancer	chr22
SMARCB1	ENSG00000099956	Protein Coding	rhabdoid_cancer	chr22
SMARCB1	ENSG00000099956	Protein Coding	brain_cancer	chr22
SMARCB1	ENSG00000099956	Protein Coding	supratentorial_cancer	chr22
SMARCB1	ENSG00000099956	Protein Coding	connective_tissue_cancer	chr22
SMARCB1	ENSG00000099956	Protein Coding	nervous_system_cancer	chr22
SMARCB1	ENSG00000099956	Protein Coding	choroid_plexus_cancer	chr22
SMARCB1	ENSG00000099956	Protein Coding	cerebral_ventricle_cancer	chr22
TSC2	ENSG00000103197	Protein Coding	heart_cancer	chr16
GDNF	ENSG00000168621	Protein Coding	thyroid_cancer_nonmedullary_2	chr5
MPO	ENSG00000005381	Protein Coding	bone_marrow_cancer	chr17
MPO	ENSG00000005381	Protein Coding	pericardium_cancer	chr17
EGR1	ENSG00000120738	Protein Coding	esophageal_cancer	chr5
EGR1	ENSG00000120738	Protein Coding	prostate_cancer	chr5
NTRK1	ENSG00000198400	Protein Coding	thyroid_cancer_nonmedullary_1	chr1
NTRK1	ENSG00000198400	Protein Coding	thyroid_cancer	chr1
NTRK1	ENSG00000198400	Protein Coding	nervous_system_cancer	chr1
FOXO1	ENSG00000150907	Protein Coding	breast_cancer	chr13
FOXO1	ENSG00000150907	Protein Coding	prostate_cancer	chr13
FOXO1	ENSG00000150907	Protein Coding	muscle_cancer	chr13
FOXO1	ENSG00000150907	Protein Coding	skeletal_muscle_cancer	chr13
IL2	ENSG00000109471	Protein Coding	breast_cancer	chr4
IL2	ENSG00000109471	Protein Coding	colorectal_cancer	chr4
IL2	ENSG00000109471	Protein Coding	hematologic_cancer	chr4
IL2	ENSG00000109471	Protein Coding	cell_type_cancer	chr4
IL2	ENSG00000109471	Protein Coding	lower_lip_cancer	chr4
IL2	ENSG00000109471	Protein Coding	ocular_cancer	chr4
ABL1	ENSG00000097007	Protein Coding	hematologic_cancer	chr9
ABL1	ENSG00000097007	Protein Coding	ovarian_cancer	chr9
ABL1	ENSG00000097007	Protein Coding	bone_marrow_cancer	chr9
MAP2K1	ENSG00000169032	Protein Coding	colorectal_cancer	chr15
MAP2K1	ENSG00000169032	Protein Coding	lung_cancer_susceptibility_3	chr15
MAP2K1	ENSG00000169032	Protein Coding	thyroid_cancer	chr15
MAP2K1	ENSG00000169032	Protein Coding	pancreatic_cancer	chr15
MAP2K1	ENSG00000169032	Protein Coding	lung_cancer	chr15
MAP2K1	ENSG00000169032	Protein Coding	prostate_cancer	chr15
NOS2	ENSG00000007171	Protein Coding	colorectal_cancer	chr17
GLI3	ENSG00000106571	Protein Coding	infratentorial_cancer	chr7
GLI3	ENSG00000106571	Protein Coding	brain_cancer	chr7
GSTM1	ENSG00000134184	Protein Coding	bladder_cancer	chr1
GSTM1	ENSG00000134184	Protein Coding	colorectal_cancer	chr1
GSTM1	ENSG00000134184	Protein Coding	lung_cancer	chr1
GSTM1	ENSG00000134184	Protein Coding	diffuse_gastric_cancer	chr1
GSTM1	ENSG00000134184	Protein Coding	pharynx_cancer	chr1
GSTM1	ENSG00000134184	Protein Coding	oral_cavity_cancer	chr1
GSTM1	ENSG00000134184	Protein Coding	respiratory_system_cancer	chr1
GSTM1	ENSG00000134184	Protein Coding	esophageal_cancer	chr1
GSTM1	ENSG00000134184	Protein Coding	oral_cancer	chr1
GSTM1	ENSG00000134184	Protein Coding	larynx_cancer	chr1
AKT2	ENSG00000105221	Protein Coding	breast_cancer	chr19
AKT2	ENSG00000105221	Protein Coding	ovarian_cancer	chr19
AKT2	ENSG00000105221	Protein Coding	prostate_cancer	chr19
AKT2	ENSG00000105221	Protein Coding	lung_cancer	chr19
AKT2	ENSG00000105221	Protein Coding	pancreatic_cancer	chr19
AKT2	ENSG00000105221	Protein Coding	endometrial_cancer	chr19
GATA3	ENSG00000107485	Protein Coding	breast_cancer	chr10
GSTP1	ENSG00000084207	Protein Coding	male_reproductive_organ_cancer	chr11
GSTP1	ENSG00000084207	Protein Coding	bladder_cancer	chr11
GSTP1	ENSG00000084207	Protein Coding	breast_cancer	chr11
GSTP1	ENSG00000084207	Protein Coding	colorectal_cancer	chr11
GSTP1	ENSG00000084207	Protein Coding	esophageal_cancer	chr11
GSTP1	ENSG00000084207	Protein Coding	ovarian_cancer	chr11
GSTP1	ENSG00000084207	Protein Coding	prostate_cancer	chr11
GSTP1	ENSG00000084207	Protein Coding	lung_cancer	chr11
GSTP1	ENSG00000084207	Protein Coding	gastric_cancer	chr11
GSTP1	ENSG00000084207	Protein Coding	larynx_cancer	chr11
GSTP1	ENSG00000084207	Protein Coding	diffuse_gastric_cancer	chr11
CXCR4	ENSG00000121966	Protein Coding	breast_cancer	chr2
CXCR4	ENSG00000121966	Protein Coding	colorectal_cancer	chr2
CXCR4	ENSG00000121966	Protein Coding	hematologic_cancer	chr2
CXCR4	ENSG00000121966	Protein Coding	esophageal_cancer	chr2
FOXP3	ENSG00000049768	Protein Coding	colorectal_cancer_childhood	chrX
TSC1	ENSG00000165699	Protein Coding	bladder_cancer	chr9
EDNRB	ENSG00000136160	Protein Coding	thyroid_cancer_nonmedullary_2	chr13
GFAP	ENSG00000131095	Protein Coding	infratentorial_cancer	chr17
GFAP	ENSG00000131095	Protein Coding	cerebrum_cancer	chr17
GFAP	ENSG00000131095	Protein Coding	spinal_cancer	chr17
GFAP	ENSG00000131095	Protein Coding	pineal_gland_cancer	chr17
GFAP	ENSG00000131095	Protein Coding	cornea_cancer	chr17
GFAP	ENSG00000131095	Protein Coding	brain_cancer	chr17
GFAP	ENSG00000131095	Protein Coding	supratentorial_cancer	chr17
GFAP	ENSG00000131095	Protein Coding	jaw_cancer	chr17
GFAP	ENSG00000131095	Protein Coding	mandibular_cancer	chr17
GFAP	ENSG00000131095	Protein Coding	choroid_plexus_cancer	chr17
GFAP	ENSG00000131095	Protein Coding	cerebral_ventricle_cancer	chr17
TIMP3	ENSG00000100234	Protein Coding	breast_cancer	chr22
TIMP3	ENSG00000100234	Protein Coding	colorectal_cancer	chr22
TIMP3	ENSG00000100234	Protein Coding	thyroid_cancer	chr22
MIR34A	NA	NA	breast_cancer	NA
MIR34A	NA	NA	colorectal_cancer	NA
MIR34A	NA	NA	esophageal_cancer	NA
MIR34A	NA	NA	prostate_cancer	NA
MIR34A	NA	NA	thyroid_cancer_nonmedullary_1	NA
MIR34A	NA	NA	lung_cancer	NA
MIR34A	NA	NA	pancreatic_cancer	NA
MIR34A	NA	NA	gastric_cancer	NA
PTGS2	ENSG00000073756	Protein Coding	breast_cancer	chr1
PTGS2	ENSG00000073756	Protein Coding	colorectal_cancer	chr1
PTGS2	ENSG00000073756	Protein Coding	cervical_cancer	chr1
PTGS2	ENSG00000073756	Protein Coding	esophageal_cancer	chr1
PTGS2	ENSG00000073756	Protein Coding	integumentary_system_cancer	chr1
PTGS2	ENSG00000073756	Protein Coding	prostate_cancer	chr1
PTGS2	ENSG00000073756	Protein Coding	lung_cancer	chr1
PTGS2	ENSG00000073756	Protein Coding	lung_cancer_susceptibility_3	chr1
PTGS2	ENSG00000073756	Protein Coding	gastrointestinal_system_cancer	chr1
PTGS2	ENSG00000073756	Protein Coding	oral_cancer	chr1
PTCH1	ENSG00000185920	Protein Coding	infratentorial_cancer	chr9
PTCH1	ENSG00000185920	Protein Coding	integumentary_system_cancer	chr9
PTCH1	ENSG00000185920	Protein Coding	brain_cancer	chr9
PTCH1	ENSG00000185920	Protein Coding	endocrine_gland_cancer	chr9
PTCH1	ENSG00000185920	Protein Coding	thyroid_cancer	chr9
PTCH1	ENSG00000185920	Protein Coding	nervous_system_cancer	chr9
ERCC6	ENSG00000225830	Protein Coding	lung_cancer	chr10
SYP	ENSG00000102003	Protein Coding	cerebellum_cancer	chrX
SYP	ENSG00000102003	Protein Coding	orbital_cancer	chrX
SYP	ENSG00000102003	Protein Coding	cerebrum_cancer	chrX
SYP	ENSG00000102003	Protein Coding	rhabdoid_cancer	chrX
SYP	ENSG00000102003	Protein Coding	pineal_gland_cancer	chrX
SYP	ENSG00000102003	Protein Coding	mediastinal_cancer	chrX
SYP	ENSG00000102003	Protein Coding	infratentorial_cancer	chrX
SYP	ENSG00000102003	Protein Coding	small_cell_cancer_of_the_lung	chrX
SYP	ENSG00000102003	Protein Coding	auditory_system_cancer	chrX
SYP	ENSG00000102003	Protein Coding	ureter_cancer_of	chrX
SYP	ENSG00000102003	Protein Coding	mixed_cell_type_cancer	chrX
SYP	ENSG00000102003	Protein Coding	supratentorial_cancer	chrX
SYP	ENSG00000102003	Protein Coding	endocrine_gland_cancer	chrX
SYP	ENSG00000102003	Protein Coding	lung_cancer	chrX
SYP	ENSG00000102003	Protein Coding	cell_type_cancer	chrX
SYP	ENSG00000102003	Protein Coding	nervous_system_cancer	chrX
SYP	ENSG00000102003	Protein Coding	cerebral_ventricle_cancer	chrX
SYP	ENSG00000102003	Protein Coding	thymus_cancer	chrX
SYP	ENSG00000102003	Protein Coding	sweat_gland_cancer	chrX
SYP	ENSG00000102003	Protein Coding	brain_cancer	chrX
NME1	ENSG00000239672	Protein Coding	ovarian_cancer	chr17
NME1	ENSG00000239672	Protein Coding	lung_cancer	chr17
NME1	ENSG00000239672	Protein Coding	colorectal_cancer	chr17
NME1	ENSG00000239672	Protein Coding	breast_cancer	chr17
NME1	ENSG00000239672	Protein Coding	hypopharynx_cancer	chr17
NME1	ENSG00000239672	Protein Coding	larynx_cancer	chr17
NME1	ENSG00000239672	Protein Coding	thyroid_cancer_nonmedullary_2	chr17
NME1	ENSG00000239672	Protein Coding	ovarian_cancer_1	chr17
NME1	ENSG00000239672	Protein Coding	ovary_epithelial_cancer	chr17
PLAU	ENSG00000122861	Protein Coding	breast_cancer	chr10
PLAU	ENSG00000122861	Protein Coding	colorectal_cancer	chr10
PLAU	ENSG00000122861	Protein Coding	esophageal_cancer	chr10
PLAU	ENSG00000122861	Protein Coding	ovarian_cancer	chr10
PLAU	ENSG00000122861	Protein Coding	lung_cancer	chr10
PLAU	ENSG00000122861	Protein Coding	pancreatic_cancer	chr10
PLAU	ENSG00000122861	Protein Coding	endometrial_cancer	chr10
PLAU	ENSG00000122861	Protein Coding	prostate_cancer	chr10
PLAU	ENSG00000122861	Protein Coding	ureter_cancer_of	chr10
PLAU	ENSG00000122861	Protein Coding	cornea_cancer	chr10
FOXC1	ENSG00000054598	Protein Coding	breast_cancer	chr6
TYMS	ENSG00000176890	Protein Coding	breast_cancer	chr18
TYMS	ENSG00000176890	Protein Coding	pleural_cancer	chr18
TYMS	ENSG00000176890	Protein Coding	esophageal_cancer	chr18
TYMS	ENSG00000176890	Protein Coding	lung_cancer	chr18
TYMS	ENSG00000176890	Protein Coding	colorectal_cancer	chr18
TYMS	ENSG00000176890	Protein Coding	gastrointestinal_system_cancer	chr18
TYMS	ENSG00000176890	Protein Coding	pancreatic_cancer	chr18
IRS1	ENSG00000169047	Protein Coding	breast_cancer	chr2
IL1A	ENSG00000115008	Protein Coding	jaw_cancer	chr2
FLT3	ENSG00000122025	Protein Coding	hematologic_cancer	chr13
FLT3	ENSG00000122025	Protein Coding	bone_marrow_cancer	chr13
PGR	ENSG00000082175	Protein Coding	breast_cancer	chr11
PGR	ENSG00000082175	Protein Coding	uterine_body_mixed_cancer	chr11
PGR	ENSG00000082175	Protein Coding	muscle_cancer	chr11
PGR	ENSG00000082175	Protein Coding	sporadic_breast_cancer	chr11
PGR	ENSG00000082175	Protein Coding	female_breast_cancer	chr11
PGR	ENSG00000082175	Protein Coding	endometrial_cancer	chr11
PGR	ENSG00000082175	Protein Coding	cancerophobia	chr11
PGR	ENSG00000082175	Protein Coding	bilateral_breast_cancer	chr11
PGR	ENSG00000082175	Protein Coding	cell_type_cancer	chr11
PGR	ENSG00000082175	Protein Coding	estrogen_receptor_positive_breast_cancer	chr11
PGR	ENSG00000082175	Protein Coding	estrogen_receptor_negative_breast_cancer	chr11
PGR	ENSG00000082175	Protein Coding	progesterone_receptor_positive_breast_cancer	chr11
PGR	ENSG00000082175	Protein Coding	progesterone_receptor_negative_breast_cancer	chr11
PGR	ENSG00000082175	Protein Coding	uterine_corpus_cancer	chr11
PGR	ENSG00000082175	Protein Coding	ovarian_cancer	chr11
PGR	ENSG00000082175	Protein Coding	female_reproductive_organ_cancer	chr11
PGR	ENSG00000082175	Protein Coding	mixed_cell_type_cancer	chr11
PGR	ENSG00000082175	Protein Coding	sweat_gland_cancer	chr11
PGR	ENSG00000082175	Protein Coding	ovary_epithelial_cancer	chr11
PGR	ENSG00000082175	Protein Coding	female_reproductive_endometrioid_cancer	chr11
SDHB	ENSG00000117118	Protein Coding	adrenal_medulla_cancer	chr1
SDHB	ENSG00000117118	Protein Coding	endocrine_gland_cancer	chr1
SDHB	ENSG00000117118	Protein Coding	hereditary_leiomyomatosis_and_renal_cell_cancer	chr1
SDHB	ENSG00000117118	Protein Coding	heart_cancer	chr1
E2F1	ENSG00000101412	Protein Coding	colorectal_cancer	chr20
E2F1	ENSG00000101412	Protein Coding	prostate_cancer	chr20
E2F1	ENSG00000101412	Protein Coding	lung_cancer	chr20
E2F1	ENSG00000101412	Protein Coding	breast_cancer	chr20
E2F1	ENSG00000101412	Protein Coding	sensory_system_cancer	chr20
E2F1	ENSG00000101412	Protein Coding	retinal_cancer	chr20
E2F1	ENSG00000101412	Protein Coding	ocular_cancer	chr20
MMP13	ENSG00000137745	Protein Coding	breast_cancer	chr11
CYP17A1	ENSG00000148795	Protein Coding	breast_cancer	chr10
CYP17A1	ENSG00000148795	Protein Coding	prostate_cancer	chr10
CYP17A1	ENSG00000148795	Protein Coding	male_reproductive_organ_cancer	chr10
TCF7L2	ENSG00000148737	Protein Coding	breast_cancer	chr10
TCF7L2	ENSG00000148737	Protein Coding	colorectal_cancer	chr10
ALK	ENSG00000171094	Protein Coding	breast_cancer	chr2
ALK	ENSG00000171094	Protein Coding	hematologic_cancer	chr2
ALK	ENSG00000171094	Protein Coding	cell_type_cancer	chr2
ALK	ENSG00000171094	Protein Coding	parotid_gland_cancer	chr2
ALK	ENSG00000171094	Protein Coding	lymphatic_system_cancer	chr2
ALK	ENSG00000171094	Protein Coding	lung_cancer	chr2
ALK	ENSG00000171094	Protein Coding	lung_cancer_susceptibility_3	chr2
ALK	ENSG00000171094	Protein Coding	brain_cancer	chr2
ALK	ENSG00000171094	Protein Coding	respiratory_system_cancer	chr2
ATRX	ENSG00000085224	Protein Coding	choroid_plexus_cancer	chrX
ADA	ENSG00000196839	Protein Coding	hematologic_cancer	chr20
SELE	ENSG00000007908	Protein Coding	colorectal_cancer	chr1
F8	ENSG00000185010	Protein Coding	spleen_cancer	chrX
F8	ENSG00000185010	Protein Coding	pericardium_cancer	chrX
SDHD	ENSG00000204370	Protein Coding	adrenal_medulla_cancer	chr11
SDHD	ENSG00000204370	Protein Coding	endocrine_gland_cancer	chr11
MT-CO1	ENSG00000198804	Protein Coding	colorectal_cancer	chrM
MT-CO1	ENSG00000198804	Protein Coding	familial_colorectal_cancer	chrM
PTH	ENSG00000152266	Protein Coding	jaw_cancer	chr11
RAD51	ENSG00000051180	Protein Coding	breast_cancer	chr15
RAD51	ENSG00000051180	Protein Coding	hereditary_breast_ovarian_cancer_syndrome	chr15
RAD51	ENSG00000051180	Protein Coding	sporadic_breast_cancer	chr15
RAD51	ENSG00000051180	Protein Coding	brain_cancer	chr15
RAD51	ENSG00000051180	Protein Coding	bilateral_breast_cancer	chr15
RAD51	ENSG00000051180	Protein Coding	esophageal_cancer	chr15
TYR	ENSG00000077498	Protein Coding	ciliary_body_cancer	chr11
TYR	ENSG00000077498	Protein Coding	cell_type_cancer	chr11
TYR	ENSG00000077498	Protein Coding	integumentary_system_cancer	chr11
TFRC	ENSG00000072274	Protein Coding	brain_cancer	chr3
MAPK14	ENSG00000112062	Protein Coding	breast_cancer	chr6
CASP3	ENSG00000164305	Protein Coding	breast_cancer	chr4
CASP3	ENSG00000164305	Protein Coding	colorectal_cancer	chr4
CASP3	ENSG00000164305	Protein Coding	cervical_cancer	chr4
CASP3	ENSG00000164305	Protein Coding	hematologic_cancer	chr4
CASP3	ENSG00000164305	Protein Coding	esophageal_cancer	chr4
CASP3	ENSG00000164305	Protein Coding	endometrial_cancer	chr4
CASP3	ENSG00000164305	Protein Coding	pharynx_cancer	chr4
CASP3	ENSG00000164305	Protein Coding	ovarian_cancer	chr4
CASP3	ENSG00000164305	Protein Coding	prostate_cancer	chr4
CASP3	ENSG00000164305	Protein Coding	female_reproductive_organ_cancer	chr4
CASP3	ENSG00000164305	Protein Coding	lung_cancer_susceptibility_3	chr4
CASP3	ENSG00000164305	Protein Coding	brain_cancer	chr4
CASP3	ENSG00000164305	Protein Coding	anaplastic_thyroid_cancer	chr4
CASP3	ENSG00000164305	Protein Coding	cell_type_cancer	chr4
CASP3	ENSG00000164305	Protein Coding	respiratory_system_cancer	chr4
CASP3	ENSG00000164305	Protein Coding	pancreatic_cancer	chr4
CASP3	ENSG00000164305	Protein Coding	lung_cancer	chr4
CASP3	ENSG00000164305	Protein Coding	salivary_gland_cancer	chr4
CASP3	ENSG00000164305	Protein Coding	oral_cancer	chr4
CASP3	ENSG00000164305	Protein Coding	male_reproductive_organ_cancer	chr4
CASP3	ENSG00000164305	Protein Coding	nervous_system_cancer	chr4
CASP3	ENSG00000164305	Protein Coding	lower_lip_cancer	chr4
CASP3	ENSG00000164305	Protein Coding	gastrointestinal_system_cancer	chr4
PMS2	ENSG00000122512	Protein Coding	colorectal_cancer	chr7
PMS2	ENSG00000122512	Protein Coding	endometrial_cancer	chr7
PMS2	ENSG00000122512	Protein Coding	brain_cancer	chr7
PMS2	ENSG00000122512	Protein Coding	mismatch_repair_cancer_syndrome	chr7
PMS2	ENSG00000122512	Protein Coding	gastrointestinal_system_cancer	chr7
PMS2	ENSG00000122512	Protein Coding	colorectal_cancer_hereditary_nonpolyposis_type_4	chr7
PMS2	ENSG00000122512	Protein Coding	female_reproductive_organ_cancer	chr7
TGFB2	ENSG00000092969	Protein Coding	pancreatic_cancer	chr1
HDAC1	ENSG00000116478	Protein Coding	breast_cancer	chr1
HDAC1	ENSG00000116478	Protein Coding	colorectal_cancer	chr1
CD79A	ENSG00000105369	Protein Coding	bone_marrow_cancer	chr19
CD79A	ENSG00000105369	Protein Coding	hematologic_cancer	chr19
CD79A	ENSG00000105369	Protein Coding	pharynx_cancer	chr19
CD79A	ENSG00000105369	Protein Coding	small_intestine_cancer	chr19
PIK3R1	ENSG00000145675	Protein Coding	breast_cancer	chr5
PIK3R1	ENSG00000145675	Protein Coding	colorectal_cancer	chr5
PIK3R1	ENSG00000145675	Protein Coding	endometrial_cancer	chr5
PIK3R1	ENSG00000145675	Protein Coding	prostate_cancer	chr5
PIK3R1	ENSG00000145675	Protein Coding	lung_cancer	chr5
RAF1	ENSG00000132155	Protein Coding	colorectal_cancer	chr3
RAF1	ENSG00000132155	Protein Coding	prostate_cancer	chr3
RAF1	ENSG00000132155	Protein Coding	lung_cancer	chr3
RAF1	ENSG00000132155	Protein Coding	lung_cancer_susceptibility_3	chr3
RAF1	ENSG00000132155	Protein Coding	pancreatic_cancer	chr3
BIRC5	ENSG00000089685	Protein Coding	cervical_cancer	chr17
BIRC5	ENSG00000089685	Protein Coding	ovarian_cancer	chr17
BIRC5	ENSG00000089685	Protein Coding	prostate_cancer	chr17
BIRC5	ENSG00000089685	Protein Coding	lung_cancer	chr17
BIRC5	ENSG00000089685	Protein Coding	pancreatic_cancer	chr17
BIRC5	ENSG00000089685	Protein Coding	salivary_gland_cancer	chr17
BIRC5	ENSG00000089685	Protein Coding	colorectal_cancer	chr17
BIRC5	ENSG00000089685	Protein Coding	breast_cancer	chr17
BIRC5	ENSG00000089685	Protein Coding	bladder_cancer	chr17
CTSD	ENSG00000117984	Protein Coding	breast_cancer	chr11
CTSD	ENSG00000117984	Protein Coding	colorectal_cancer	chr11
CTSD	ENSG00000117984	Protein Coding	endometrial_cancer	chr11
CTSD	ENSG00000117984	Protein Coding	larynx_cancer	chr11
PTHLH	ENSG00000087494	Protein Coding	breast_cancer	chr12
PTHLH	ENSG00000087494	Protein Coding	hematologic_cancer	chr12
PTHLH	ENSG00000087494	Protein Coding	prostate_cancer	chr12
PTHLH	ENSG00000087494	Protein Coding	lung_cancer	chr12
PTHLH	ENSG00000087494	Protein Coding	jaw_cancer	chr12
MAPK8	ENSG00000107643	Protein Coding	breast_cancer	chr10
MAPK8	ENSG00000107643	Protein Coding	colorectal_cancer	chr10
MAPK8	ENSG00000107643	Protein Coding	prostate_cancer	chr10
MAPK8	ENSG00000107643	Protein Coding	lung_cancer	chr10
MAPK8	ENSG00000107643	Protein Coding	pancreatic_cancer	chr10
ITGB3	ENSG00000259207	Protein Coding	bone_marrow_cancer	chr17
ITGB3	ENSG00000259207	Protein Coding	ovarian_cancer	chr17
HLA-A	ENSG00000206503	Protein Coding	hematologic_cancer	chr6
SMAD3	ENSG00000166949	Protein Coding	colorectal_cancer	chr15
SMAD3	ENSG00000166949	Protein Coding	colorectal_cancer_5	chr15
SMAD3	ENSG00000166949	Protein Coding	pancreatic_cancer	chr15
ETV6	ENSG00000139083	Protein Coding	bone_marrow_cancer	chr12
ETV6	ENSG00000139083	Protein Coding	hematologic_cancer	chr12
BCL6	ENSG00000113916	Protein Coding	lymphatic_system_cancer	chr3
BCL6	ENSG00000113916	Protein Coding	hematologic_cancer	chr3
KRT5	ENSG00000186081	Protein Coding	cell_type_cancer	chr12
KRT5	ENSG00000186081	Protein Coding	pleural_cancer	chr12
KRT5	ENSG00000186081	Protein Coding	breast_cancer	chr12
KRT5	ENSG00000186081	Protein Coding	frontal_sinus_cancer	chr12
KRT5	ENSG00000186081	Protein Coding	anus_cancer	chr12
KRT5	ENSG00000186081	Protein Coding	peritoneum_cancer	chr12
KRT5	ENSG00000186081	Protein Coding	sweat_gland_cancer	chr12
KRT5	ENSG00000186081	Protein Coding	thymus_cancer	chr12
KRT5	ENSG00000186081	Protein Coding	mixed_cell_type_cancer	chr12
RHO	ENSG00000163914	Protein Coding	colorectal_cancer	chr3
RHO	ENSG00000163914	Protein Coding	cancer_associated_retinopathy	chr3
HSPB1	ENSG00000106211	Protein Coding	breast_cancer	chr7
HSPB1	ENSG00000106211	Protein Coding	ovarian_cancer	chr7
HSPB1	ENSG00000106211	Protein Coding	brain_cancer	chr7
MIR155	NA	NA	breast_cancer	NA
MIR155	NA	NA	colorectal_cancer	NA
MIR155	NA	NA	bone_marrow_cancer	NA
MIR155	NA	NA	ovarian_cancer	NA
MIR155	NA	NA	thyroid_cancer_nonmedullary_1	NA
MIR155	NA	NA	lung_cancer	NA
MIR155	NA	NA	pancreatic_cancer	NA
TYMP	ENSG00000025708	Protein Coding	breast_cancer	chr22
TYMP	ENSG00000025708	Protein Coding	cervical_cancer	chr22
TYMP	ENSG00000025708	Protein Coding	lung_cancer	chr22
TYMP	ENSG00000025708	Protein Coding	endometrial_cancer	chr22
TYMP	ENSG00000025708	Protein Coding	colorectal_cancer	chr22
TYMP	ENSG00000025708	Protein Coding	bladder_cancer	chr22
TYMP	ENSG00000025708	Protein Coding	microinvasive_gastric_cancer	chr22
TYMP	ENSG00000025708	Protein Coding	esophageal_cancer	chr22
TYMP	ENSG00000025708	Protein Coding	oropharynx_cancer	chr22
MTR	ENSG00000116984	Protein Coding	diffuse_gastric_cancer	chr1
MEG3	ENSG00000214548	lincRNA	bladder_cancer	chr14
MEG3	ENSG00000214548	lincRNA	breast_cancer	chr14
MEG3	ENSG00000214548	lincRNA	colorectal_cancer	chr14
MEG3	ENSG00000214548	lincRNA	endometrial_cancer	chr14
MEG3	ENSG00000214548	lincRNA	ovarian_cancer	chr14
MEG3	ENSG00000214548	lincRNA	prostate_cancer	chr14
MEG3	ENSG00000214548	lincRNA	lung_cancer	chr14
MEG3	ENSG00000214548	lincRNA	gastric_cancer	chr14
MEG3	ENSG00000214548	lincRNA	esophageal_cancer	chr14
MEG3	ENSG00000214548	lincRNA	cervical_cancer	chr14
MEG3	ENSG00000214548	lincRNA	lung_cancer_susceptibility_3	chr14
MEG3	ENSG00000214548	lincRNA	gallbladder_cancer	chr14
MEG3	ENSG00000214548	lincRNA	kidney_cancer	chr14
MEG3	ENSG00000214548	lincRNA	pancreatic_cancer	chr14
MEG3	ENSG00000214548	lincRNA	testicular_germ_cell_cancer	chr14
MEG3	ENSG00000214548	lincRNA	ovarian_epithelial_cancer	chr14
MEG3	ENSG00000214548	lincRNA	thyroid_cancer_nonmedullary_1	chr14
UBE3A	ENSG00000114062	Protein Coding	cervical_cancer	chr15
HSP90AA1	ENSG00000080824	Protein Coding	colorectal_cancer	chr14
HSP90AA1	ENSG00000080824	Protein Coding	prostate_cancer	chr14
FUS	ENSG00000089280	Protein Coding	connective_tissue_cancer	chr16
CDKN3	ENSG00000100526	Protein Coding	prostate_cancer	chr14
THBD	ENSG00000178726	Protein Coding	pericardium_cancer	chr20
TGFA	ENSG00000163235	Protein Coding	prostate_cancer	chr2
TGFA	ENSG00000163235	Protein Coding	lung_cancer	chr2
TGFA	ENSG00000163235	Protein Coding	pancreatic_cancer	chr2
TGFA	ENSG00000163235	Protein Coding	endometrial_cancer	chr2
TGFA	ENSG00000163235	Protein Coding	colorectal_cancer	chr2
TGFA	ENSG00000163235	Protein Coding	breast_cancer	chr2
SLC26A4	ENSG00000091137	Protein Coding	thyroid_cancer	chr7
WNT1	ENSG00000125084	Protein Coding	breast_cancer	chr12
WNT1	ENSG00000125084	Protein Coding	colorectal_cancer	chr12
TSG101	ENSG00000074319	Protein Coding	breast_cancer	chr11
CSF1R	ENSG00000182578	Protein Coding	breast_cancer	chr5
CSF1R	ENSG00000182578	Protein Coding	hematologic_cancer	chr5
CSF1R	ENSG00000182578	Protein Coding	endometrial_cancer	chr5
GLI2	ENSG00000074047	Protein Coding	infratentorial_cancer	chr2
GLI2	ENSG00000074047	Protein Coding	integumentary_system_cancer	chr2
GATA2	ENSG00000179348	Protein Coding	hematologic_cancer	chr3
GLI1	ENSG00000111087	Protein Coding	breast_cancer	chr12
GLI1	ENSG00000111087	Protein Coding	pancreatic_cancer	chr12
GLI1	ENSG00000111087	Protein Coding	brain_cancer	chr12
GLI1	ENSG00000111087	Protein Coding	nervous_system_cancer	chr12
GLI1	ENSG00000111087	Protein Coding	integumentary_system_cancer	chr12
GLI1	ENSG00000111087	Protein Coding	infratentorial_cancer	chr12
CTCF	ENSG00000102974	Protein Coding	breast_cancer	chr16
PAX5	ENSG00000196092	Protein Coding	hematologic_cancer	chr9
IFNA1	ENSG00000197919	Protein Coding	bone_marrow_cancer	chr9
BCL2L1	ENSG00000171552	Protein Coding	breast_cancer	chr20
BCL2L1	ENSG00000171552	Protein Coding	colorectal_cancer	chr20
BCL2L1	ENSG00000171552	Protein Coding	esophageal_cancer	chr20
BCL2L1	ENSG00000171552	Protein Coding	ovarian_cancer	chr20
BCL2L1	ENSG00000171552	Protein Coding	prostate_cancer	chr20
BCL2L1	ENSG00000171552	Protein Coding	lung_cancer	chr20
BCL2L1	ENSG00000171552	Protein Coding	lung_cancer_susceptibility_3	chr20
BCL2L1	ENSG00000171552	Protein Coding	pancreatic_cancer	chr20
BCL2L1	ENSG00000171552	Protein Coding	her2_receptor_negative_breast_cancer	chr20
ENG	ENSG00000106991	Protein Coding	hematologic_cancer	chr9
ENG	ENSG00000106991	Protein Coding	vascular_cancer	chr9
ENG	ENSG00000106991	Protein Coding	colorectal_cancer	chr9
ENG	ENSG00000106991	Protein Coding	larynx_cancer	chr9
ENG	ENSG00000106991	Protein Coding	bone_cancer	chr9
XRCC3	ENSG00000126215	Protein Coding	breast_cancer	chr14
XRCC3	ENSG00000126215	Protein Coding	lung_cancer	chr14
XRCC3	ENSG00000126215	Protein Coding	diffuse_gastric_cancer	chr14
SNAI2	ENSG00000019549	Protein Coding	breast_cancer	chr8
SNAI2	ENSG00000019549	Protein Coding	ovarian_cancer	chr8
THPO	ENSG00000090534	Protein Coding	hematologic_cancer	chr3
THPO	ENSG00000090534	Protein Coding	bone_marrow_cancer	chr3
MIR221	NA	NA	bladder_cancer	NA
MIR221	NA	NA	breast_cancer	NA
MIR221	NA	NA	colorectal_cancer	NA
MIR221	NA	NA	ovarian_cancer	NA
MIR221	NA	NA	prostate_cancer	NA
MIR221	NA	NA	thyroid_cancer_nonmedullary_1	NA
MIR221	NA	NA	lung_cancer	NA
MIR221	NA	NA	pancreatic_cancer	NA
MIR221	NA	NA	gastric_cancer	NA
BCR	ENSG00000186716	Protein Coding	bone_marrow_cancer	chr22
BCR	ENSG00000186716	Protein Coding	hematologic_cancer	chr22
MME	ENSG00000196549	Protein Coding	hematologic_cancer	chr3
MME	ENSG00000196549	Protein Coding	mixed_cell_type_cancer	chr3
CALR	ENSG00000179218	Protein Coding	bone_marrow_cancer	chr19
LTA	ENSG00000226979	Protein Coding	lung_cancer_susceptibility_3	chr6
CYP1A1	ENSG00000140465	Protein Coding	breast_cancer	chr15
CYP1A1	ENSG00000140465	Protein Coding	esophageal_cancer	chr15
CYP1A1	ENSG00000140465	Protein Coding	lung_cancer	chr15
CYP1A1	ENSG00000140465	Protein Coding	lung_cancer_susceptibility_3	chr15
CYP1A1	ENSG00000140465	Protein Coding	colorectal_cancer	chr15
CYP1A1	ENSG00000140465	Protein Coding	colorectal_cancer_childhood	chr15
CYP1A1	ENSG00000140465	Protein Coding	female_breast_cancer	chr15
CYP1A1	ENSG00000140465	Protein Coding	oral_cavity_cancer	chr15
CYP1A1	ENSG00000140465	Protein Coding	respiratory_system_cancer	chr15
CYP1A1	ENSG00000140465	Protein Coding	oral_cancer	chr15
DDIT3	ENSG00000175197	Protein Coding	colorectal_cancer	chr12
HBA1	ENSG00000206172	Protein Coding	spleen_cancer	chr16
HBA1	ENSG00000206172	Protein Coding	cell_type_cancer	chr16
HBA1	ENSG00000206172	Protein Coding	pericardium_cancer	chr16
HBA1	ENSG00000206172	Protein Coding	heart_cancer	chr16
HBA1	ENSG00000206172	Protein Coding	vascular_cancer	chr16
HBA1	ENSG00000206172	Protein Coding	connective_tissue_cancer	chr16
MSX1	ENSG00000163132	Protein Coding	hard_palate_cancer	chr4
MGMT	ENSG00000170430	Protein Coding	lung_cancer	chr10
MGMT	ENSG00000170430	Protein Coding	colorectal_cancer	chr10
MGMT	ENSG00000170430	Protein Coding	cell_type_cancer	chr10
MGMT	ENSG00000170430	Protein Coding	gallbladder_cancer	chr10
MGMT	ENSG00000170430	Protein Coding	brain_cancer	chr10
CRP	ENSG00000132693	Protein Coding	esophageal_cancer	chr1
CRP	ENSG00000132693	Protein Coding	penile_cancer	chr1
CRP	ENSG00000132693	Protein Coding	bronchus_cancer	chr1
AURKA	ENSG00000087586	Protein Coding	colorectal_cancer	chr20
AURKA	ENSG00000087586	Protein Coding	cervical_cancer	chr20
AURKA	ENSG00000087586	Protein Coding	breast_cancer	chr20
XIAP	ENSG00000101966	Protein Coding	colorectal_cancer	chrX
XIAP	ENSG00000101966	Protein Coding	ovarian_cancer	chrX
XIAP	ENSG00000101966	Protein Coding	prostate_cancer	chrX
XIAP	ENSG00000101966	Protein Coding	lung_cancer	chrX
XIAP	ENSG00000101966	Protein Coding	hematologic_cancer	chrX
GSTT1	NA	NA	bladder_cancer	NA
GSTT1	NA	NA	oral_cancer	NA
GSTT1	NA	NA	colorectal_cancer	NA
GSTT1	NA	NA	esophageal_cancer	NA
GSTT1	NA	NA	diffuse_gastric_cancer	NA
GSTT1	NA	NA	thyroid_cancer	NA
GSTT1	NA	NA	larynx_cancer	NA
GSTT1	NA	NA	oral_cavity_cancer	NA
ALB	ENSG00000163631	Protein Coding	esophageal_cancer	chr4
ALB	ENSG00000163631	Protein Coding	gastrointestinal_system_cancer	chr4
NPM1	ENSG00000181163	Protein Coding	lymphatic_system_cancer	chr5
NPM1	ENSG00000181163	Protein Coding	hematologic_cancer	chr5
XRCC1	ENSG00000073050	Protein Coding	colorectal_cancer	chr19
XRCC1	ENSG00000073050	Protein Coding	lung_cancer	chr19
XRCC1	ENSG00000073050	Protein Coding	sporadic_breast_cancer	chr19
IGFBP3	ENSG00000146674	Protein Coding	male_reproductive_organ_cancer	chr7
IGFBP3	ENSG00000146674	Protein Coding	breast_cancer	chr7
IGFBP3	ENSG00000146674	Protein Coding	colorectal_cancer	chr7
IGFBP3	ENSG00000146674	Protein Coding	superficial_urinary_bladder_cancer	chr7
IGFBP3	ENSG00000146674	Protein Coding	prostate_cancer	chr7
IGFBP3	ENSG00000146674	Protein Coding	lymph_node_cancer	chr7
IGFBP3	ENSG00000146674	Protein Coding	lung_cancer	chr7
IGFBP3	ENSG00000146674	Protein Coding	endocrine_gland_cancer	chr7
TTR	ENSG00000118271	Protein Coding	choroid_plexus_cancer	chr18
CDKN1C	ENSG00000129757	Protein Coding	hematologic_cancer	chr11
CDKN1C	ENSG00000129757	Protein Coding	germ_cell_and_embryonal_cancer	chr11
MAPK3	ENSG00000102882	Protein Coding	breast_cancer	chr16
MAPK3	ENSG00000102882	Protein Coding	colorectal_cancer	chr16
MAPK3	ENSG00000102882	Protein Coding	ovarian_cancer	chr16
MAPK3	ENSG00000102882	Protein Coding	prostate_cancer	chr16
MAPK3	ENSG00000102882	Protein Coding	lung_cancer	chr16
MAPK3	ENSG00000102882	Protein Coding	pancreatic_cancer	chr16
MAPK3	ENSG00000102882	Protein Coding	endometrial_cancer	chr16
DICER1	ENSG00000100697	Protein Coding	dicer1_related_pleuropulmonary_blastoma_cancer_predisposition_syndrome	chr14
DICER1	ENSG00000100697	Protein Coding	pineal_gland_cancer	chr14
DHFR	ENSG00000228716	Protein Coding	lung_cancer	chr5
AHR	ENSG00000106546	Protein Coding	breast_cancer	chr7
ATR	ENSG00000175054	Protein Coding	breast_cancer	chr3
ATR	ENSG00000175054	Protein Coding	cutaneous_telangiectasia_and_cancer_syndrome_familial	chr3
ERBB3	ENSG00000065361	Protein Coding	breast_cancer	chr12
ERBB3	ENSG00000065361	Protein Coding	colorectal_cancer	chr12
ERBB3	ENSG00000065361	Protein Coding	ovarian_cancer	chr12
ERBB3	ENSG00000065361	Protein Coding	prostate_cancer	chr12
ERBB3	ENSG00000065361	Protein Coding	lung_cancer_susceptibility_3	chr12
ERBB3	ENSG00000065361	Protein Coding	lung_cancer	chr12
B2M	ENSG00000166710	Protein Coding	bone_marrow_cancer	chr15
CDK2	ENSG00000123374	Protein Coding	retinal_cancer	chr12
CDK2	ENSG00000123374	Protein Coding	breast_cancer	chr12
CDK2	ENSG00000123374	Protein Coding	colorectal_cancer	chr12
CDK2	ENSG00000123374	Protein Coding	endometrial_cancer	chr12
CDK2	ENSG00000123374	Protein Coding	sensory_system_cancer	chr12
CDK2	ENSG00000123374	Protein Coding	prostate_cancer	chr12
CDK2	ENSG00000123374	Protein Coding	lung_cancer	chr12
CDK2	ENSG00000123374	Protein Coding	ocular_cancer	chr12
CDK2	ENSG00000123374	Protein Coding	nervous_system_cancer	chr12
TG	ENSG00000042832	Protein Coding	thyroid_cancer_nonmedullary_2	chr8
TG	ENSG00000042832	Protein Coding	thyroid_cancer	chr8
TG	ENSG00000042832	Protein Coding	anaplastic_thyroid_cancer	chr8
TG	ENSG00000042832	Protein Coding	germ_cell_and_embryonal_cancer	chr8
TG	ENSG00000042832	Protein Coding	ovarian_germ_cell_cancer	chr8
TG	ENSG00000042832	Protein Coding	endocrine_gland_cancer	chr8
TG	ENSG00000042832	Protein Coding	thyroid_cancer_nonmedullary_1	chr8
ERBB4	ENSG00000178568	Protein Coding	breast_cancer	chr2
ERBB4	ENSG00000178568	Protein Coding	lung_cancer	chr2
ERBB4	ENSG00000178568	Protein Coding	parotid_gland_cancer	chr2
PTPRC	ENSG00000081237	Protein Coding	rhabdoid_cancer	chr1
PTPRC	ENSG00000081237	Protein Coding	kidney_rhabdoid_cancer	chr1
PTPRC	ENSG00000081237	Protein Coding	breast_cancer	chr1
PTPRC	ENSG00000081237	Protein Coding	hematologic_cancer	chr1
PTPRC	ENSG00000081237	Protein Coding	histiocytic_and_dendritic_cell_cancer	chr1
PTPRC	ENSG00000081237	Protein Coding	lymphatic_system_cancer	chr1
JUP	ENSG00000173801	Protein Coding	microinvasive_gastric_cancer	chr17
PRKAR1A	ENSG00000108946	Protein Coding	hormone_producing_pituitary_cancer	chr17
PRKAR1A	ENSG00000108946	Protein Coding	thyroid_cancer_nonmedullary_1	chr17
TCF4	ENSG00000196628	Protein Coding	colorectal_cancer	chr18
TLR2	ENSG00000137462	Protein Coding	colorectal_cancer	chr4
TLR2	ENSG00000137462	Protein Coding	oral_cavity_cancer	chr4
ICAM1	ENSG00000090339	Protein Coding	colorectal_cancer	chr19
CHUK	ENSG00000213341	Protein Coding	prostate_cancer	chr10
KRT10	ENSG00000186395	Protein Coding	ileum_cancer	chr17
PDGFB	ENSG00000100311	Protein Coding	esophageal_cancer	chr22
PDGFB	ENSG00000100311	Protein Coding	brain_stem_cancer	chr22
PDGFB	ENSG00000100311	Protein Coding	connective_tissue_cancer	chr22
IDH1	ENSG00000138413	Protein Coding	breast_cancer	chr2
IDH1	ENSG00000138413	Protein Coding	colorectal_cancer	chr2
IDH1	ENSG00000138413	Protein Coding	cell_type_cancer	chr2
IDH1	ENSG00000138413	Protein Coding	lung_cancer_susceptibility_3	chr2
IDH1	ENSG00000138413	Protein Coding	brain_cancer	chr2
BRIP1	ENSG00000136492	Protein Coding	breast_cancer	chr17
BRIP1	ENSG00000136492	Protein Coding	hereditary_breast_ovarian_cancer_syndrome	chr17
BRIP1	ENSG00000136492	Protein Coding	ovarian_cancer	chr17
PARP1	ENSG00000143799	Protein Coding	breast_cancer	chr1
PARP1	ENSG00000143799	Protein Coding	colorectal_cancer	chr1
PARP1	ENSG00000143799	Protein Coding	ovarian_cancer	chr1
PARP1	ENSG00000143799	Protein Coding	prostate_cancer	chr1
PARP1	ENSG00000143799	Protein Coding	lung_cancer	chr1
PARP1	ENSG00000143799	Protein Coding	cervical_cancer	chr1
PARP1	ENSG00000143799	Protein Coding	female_reproductive_organ_cancer	chr1
STS	ENSG00000101846	Protein Coding	breast_cancer	chrX
MUTYH	ENSG00000132781	Protein Coding	colorectal_cancer	chr1
MUTYH	ENSG00000132781	Protein Coding	endometrial_cancer	chr1
MUTYH	ENSG00000132781	Protein Coding	duodenum_cancer	chr1
MUTYH	ENSG00000132781	Protein Coding	familial_colorectal_cancer	chr1
MUTYH	ENSG00000132781	Protein Coding	gastric_cancer	chr1
MUTYH	ENSG00000132781	Protein Coding	gastrointestinal_system_cancer	chr1
MUTYH	ENSG00000132781	Protein Coding	jejunal_cancer	chr1
MUTYH	ENSG00000132781	Protein Coding	small_intestine_cancer	chr1
TET2	ENSG00000168769	Protein Coding	hematologic_cancer	chr4
TET2	ENSG00000168769	Protein Coding	myelodysplastic_myeloproliferative_cancer	chr4
TET2	ENSG00000168769	Protein Coding	bone_marrow_cancer	chr4
SMAD2	ENSG00000175387	Protein Coding	breast_cancer	chr18
SMAD2	ENSG00000175387	Protein Coding	colorectal_cancer	chr18
SMAD2	ENSG00000175387	Protein Coding	pancreatic_cancer	chr18
AVP	ENSG00000101200	Protein Coding	bronchus_cancer	chr20
AVP	ENSG00000101200	Protein Coding	small_cell_cancer_of_the_lung	chr20
WWOX	ENSG00000186153	Protein Coding	breast_cancer	chr16
WWOX	ENSG00000186153	Protein Coding	esophageal_cancer	chr16
WWOX	ENSG00000186153	Protein Coding	lymph_node_cancer	chr16
WWOX	ENSG00000186153	Protein Coding	cell_type_cancer	chr16
WWOX	ENSG00000186153	Protein Coding	gastrointestinal_system_cancer	chr16
ANXA5	ENSG00000164111	Protein Coding	colorectal_cancer	chr4
ANXA5	ENSG00000164111	Protein Coding	prostate_cancer	chr4
ANXA5	ENSG00000164111	Protein Coding	lung_cancer	chr4
ANXA5	ENSG00000164111	Protein Coding	pancreatic_cancer	chr4
ANXA5	ENSG00000164111	Protein Coding	ovarian_cancer	chr4
ANXA5	ENSG00000164111	Protein Coding	gastrointestinal_system_cancer	chr4
HIST1H3B	ENSG00000274267	Protein Coding	brain_stem_cancer	chr6
MT-ND5	ENSG00000198786	Protein Coding	familial_colorectal_cancer	chrM
PAX8	ENSG00000125618	Protein Coding	ovarian_cancer_1	chr2
PAX8	ENSG00000125618	Protein Coding	endometrial_cancer	chr2
PAX8	ENSG00000125618	Protein Coding	endocrine_gland_cancer	chr2
PAX8	ENSG00000125618	Protein Coding	ovary_epithelial_cancer	chr2
PAX8	ENSG00000125618	Protein Coding	thyroid_cancer_nonmedullary_1	chr2
PAX8	ENSG00000125618	Protein Coding	thyroid_cancer_nonmedullary_2	chr2
PAX8	ENSG00000125618	Protein Coding	anaplastic_thyroid_cancer	chr2
PAX8	ENSG00000125618	Protein Coding	thyroid_cancer	chr2
PAX8	ENSG00000125618	Protein Coding	peritoneum_cancer	chr2
EWSR1	ENSG00000182944	Protein Coding	kidney_rhabdoid_cancer	chr22
EWSR1	ENSG00000182944	Protein Coding	cell_type_cancer	chr22
EWSR1	ENSG00000182944	Protein Coding	connective_tissue_cancer	chr22
EWSR1	ENSG00000182944	Protein Coding	bone_cancer	chr22
EWSR1	ENSG00000182944	Protein Coding	orbital_cancer	chr22
EWSR1	ENSG00000182944	Protein Coding	muscle_cancer	chr22
EWSR1	ENSG00000182944	Protein Coding	skeletal_muscle_cancer	chr22
EWSR1	ENSG00000182944	Protein Coding	synovium_cancer	chr22
EWSR1	ENSG00000182944	Protein Coding	nervous_system_cancer	chr22
CDK1	ENSG00000170312	Protein Coding	retinal_cancer	chr10
CDK1	ENSG00000170312	Protein Coding	breast_cancer	chr10
CDK1	ENSG00000170312	Protein Coding	colorectal_cancer	chr10
CDK1	ENSG00000170312	Protein Coding	sensory_system_cancer	chr10
CDK1	ENSG00000170312	Protein Coding	prostate_cancer	chr10
CDK1	ENSG00000170312	Protein Coding	lung_cancer	chr10
CDK1	ENSG00000170312	Protein Coding	brain_cancer	chr10
CDK1	ENSG00000170312	Protein Coding	ocular_cancer	chr10
OGG1	ENSG00000114026	Protein Coding	colorectal_cancer	chr3
OGG1	ENSG00000114026	Protein Coding	lung_cancer	chr3
OGG1	ENSG00000114026	Protein Coding	lung_cancer_susceptibility_3	chr3
GRN	ENSG00000030582	Protein Coding	breast_cancer	chr17
GSN	ENSG00000148180	Protein Coding	breast_cancer	chr9
ZEB1	ENSG00000148516	Protein Coding	colorectal_cancer	chr10
ZEB1	ENSG00000148516	Protein Coding	esophageal_cancer	chr10
ZEB1	ENSG00000148516	Protein Coding	endometrial_cancer	chr10
BGLAP	ENSG00000242252	Protein Coding	prostate_cancer	chr1
EPO	ENSG00000130427	Protein Coding	bone_marrow_cancer	chr7
WNT5A	ENSG00000114251	Protein Coding	breast_cancer	chr3
WNT5A	ENSG00000114251	Protein Coding	colorectal_cancer	chr3
WNT5A	ENSG00000114251	Protein Coding	estrogen_receptor_negative_breast_cancer	chr3
MPL	ENSG00000117400	Protein Coding	hematologic_cancer	chr1
MPL	ENSG00000117400	Protein Coding	bone_marrow_cancer	chr1
EPCAM	ENSG00000119888	Protein Coding	breast_cancer	chr2
EPCAM	ENSG00000119888	Protein Coding	colorectal_cancer	chr2
EPCAM	ENSG00000119888	Protein Coding	ovarian_cancer	chr2
EPCAM	ENSG00000119888	Protein Coding	lung_cancer	chr2
EPCAM	ENSG00000119888	Protein Coding	esophageal_cancer_childhood	chr2
EPCAM	ENSG00000119888	Protein Coding	colorectal_cancer_8	chr2
EPCAM	ENSG00000119888	Protein Coding	gastrointestinal_system_cancer	chr2
EPCAM	ENSG00000119888	Protein Coding	colorectal_cancer_hereditary_nonpolyposis_type_8	chr2
G6PC	ENSG00000131482	Protein Coding	extragonadal_germ_cell_cancer	chr17
XBP1	ENSG00000100219	Protein Coding	breast_cancer	chr22
YAP1	ENSG00000137693	Protein Coding	gastric_cancer	chr11
EXT1	ENSG00000182197	Protein Coding	connective_tissue_cancer	chr8
PCNA	ENSG00000132646	Protein Coding	breast_cancer	chr20
PCNA	ENSG00000132646	Protein Coding	colorectal_cancer	chr20
PCNA	ENSG00000132646	Protein Coding	lung_cancer	chr20
PCNA	ENSG00000132646	Protein Coding	oral_cancer	chr20
PROM1	ENSG00000007062	Protein Coding	colorectal_cancer	chr4
PROM1	ENSG00000007062	Protein Coding	cell_type_cancer	chr4
PROM1	ENSG00000007062	Protein Coding	gastrointestinal_system_cancer	chr4
PROM1	ENSG00000007062	Protein Coding	infratentorial_cancer	chr4
PTH1R	ENSG00000160801	Protein Coding	heart_cancer	chr3
MIR223	NA	NA	bladder_cancer	NA
MIR223	NA	NA	colorectal_cancer	NA
MIR223	NA	NA	esophageal_cancer	NA
MIR223	NA	NA	ovarian_cancer	NA
MIR223	NA	NA	prostate_cancer	NA
MIR223	NA	NA	pancreatic_cancer	NA
MIR223	NA	NA	gastric_cancer	NA
SPP1	ENSG00000118785	Protein Coding	breast_cancer	chr4
SPP1	ENSG00000118785	Protein Coding	lung_cancer	chr4
SPP1	ENSG00000118785	Protein Coding	pleural_cancer	chr4
NF2	ENSG00000186575	Protein Coding	nervous_system_cancer	chr22
NF2	ENSG00000186575	Protein Coding	brain_cancer	chr22
NF2	ENSG00000186575	Protein Coding	cornea_cancer	chr22
NF2	ENSG00000186575	Protein Coding	pleural_cancer	chr22
NF2	ENSG00000186575	Protein Coding	spinal_cancer	chr22
RELA	ENSG00000173039	Protein Coding	prostate_cancer	chr11
MAPK10	ENSG00000109339	Protein Coding	breast_cancer	chr4
TSHR	ENSG00000165409	Protein Coding	thyroid_cancer	chr14
TSHR	ENSG00000165409	Protein Coding	thyroid_cancer_nonmedullary_2	chr14
UCHL1	ENSG00000154277	Protein Coding	lung_cancer	chr4
CYCS	ENSG00000172115	Protein Coding	breast_cancer	chr7
CYCS	ENSG00000172115	Protein Coding	colorectal_cancer	chr7
CYCS	ENSG00000172115	Protein Coding	cervical_cancer	chr7
CYCS	ENSG00000172115	Protein Coding	hematologic_cancer	chr7
CYCS	ENSG00000172115	Protein Coding	prostate_cancer	chr7
CYCS	ENSG00000172115	Protein Coding	lung_cancer	chr7
CYCS	ENSG00000172115	Protein Coding	bone_cancer	chr7
CASP10	ENSG00000003400	Protein Coding	gastric_cancer	chr2
NFE2L2	ENSG00000116044	Protein Coding	colorectal_cancer	chr2
NFE2L2	ENSG00000116044	Protein Coding	lung_cancer_susceptibility_3	chr2
[truncated: 4,444 more rows]

## Sheet: Thalassemia
Gene	Ensembl_Id	Category	Disease	Chromosome
TP53	ENSG00000141510	Protein Coding	alpha_thalassemia_mental_retardation_syndrome_x_linked	chr17
TP53	ENSG00000141510	Protein Coding	alpha_thalassemia_2	chr17
HFE	ENSG00000010704	Protein Coding	thalassemia	chr6
HFE	ENSG00000010704	Protein Coding	beta_thalassemia_2	chr6
GATA1	ENSG00000102145	Protein Coding	beta_thalassemia_2	chrX
GATA1	ENSG00000102145	Protein Coding	thrombocytopenia_with_beta_thalassemia_x_linked	chrX
GATA1	ENSG00000102145	Protein Coding	thalassemia	chrX
HBB	ENSG00000244734	Protein Coding	alpha_thalassemia_2	chr11
HBB	ENSG00000244734	Protein Coding	thalassemia	chr11
HBB	ENSG00000244734	Protein Coding	beta_thalassemia_2	chr11
HBB	ENSG00000244734	Protein Coding	hereditary_persistence_of_fetal_hemoglobin_beta_thalassemia_syndrome	chr11
HBB	ENSG00000244734	Protein Coding	hemoglobin_lepore_beta_thalassemia_syndrome	chr11
HBB	ENSG00000244734	Protein Coding	hemoglobin_c_beta_thalassemia_syndrome	chr11
HBB	ENSG00000244734	Protein Coding	hemoglobin_e_beta_thalassemia_syndrome	chr11
HBB	ENSG00000244734	Protein Coding	beta_thalassemia_dominant_inclusion_body_type	chr11
HBB	ENSG00000244734	Protein Coding	sickle_beta_thalassemia	chr11
UGT1A1	ENSG00000241635	Protein Coding	beta_thalassemia_2	chr2
UGT1A1	ENSG00000241635	Protein Coding	thalassemia	chr2
UGT1A1	ENSG00000241635	Protein Coding	alpha_thalassemia_2	chr2
SMARCA4	ENSG00000127616	Protein Coding	alpha_thalassemia_x_linked_intellectual_disability_syndrome_2	chr19
NBN	ENSG00000104320	Protein Coding	alpha_thalassemia_mental_retardation_syndrome_x_linked	chr8
TF	ENSG00000091513	Protein Coding	beta_thalassemia_2	chr3
TF	ENSG00000091513	Protein Coding	thalassemia	chr3
G6PD	ENSG00000160211	Protein Coding	beta_thalassemia_2	chrX
G6PD	ENSG00000160211	Protein Coding	alpha_thalassemia_2	chrX
HBA2	ENSG00000188536	Protein Coding	alpha_thalassemia_2	chr16
HBA2	ENSG00000188536	Protein Coding	thalassemia	chr16
HBA2	ENSG00000188536	Protein Coding	alpha_thalassemia_mental_retardation_syndrome_chromosome_16_related	chr16
HBA2	ENSG00000188536	Protein Coding	beta_thalassemia_2	chr16
ATRX	ENSG00000085224	Protein Coding	alpha_thalassemia_myelodysplasia_syndrome	chrX
ATRX	ENSG00000085224	Protein Coding	alpha_thalassemia_x_linked_intellectual_disability_syndrome_2	chrX
ATRX	ENSG00000085224	Protein Coding	thalassemia	chrX
ATRX	ENSG00000085224	Protein Coding	alpha_thalassemia_2	chrX
ATRX	ENSG00000085224	Protein Coding	alpha_thalassemia_mental_retardation_syndrome_x_linked	chrX
TFRC	ENSG00000072274	Protein Coding	beta_thalassemia_2	chr3
TFRC	ENSG00000072274	Protein Coding	alpha_thalassemia_2	chr3
TFRC	ENSG00000072274	Protein Coding	thalassemia	chr3
HBA1	ENSG00000206172	Protein Coding	alpha_thalassemia_2	chr16
HBA1	ENSG00000206172	Protein Coding	alpha_thalassemia_mental_retardation_syndrome_chromosome_16_related	chr16
HBA1	ENSG00000206172	Protein Coding	thalassemia	chr16
HBA1	ENSG00000206172	Protein Coding	beta_thalassemia_2	chr16
SMARCA2	ENSG00000080503	Protein Coding	alpha_thalassemia_x_linked_intellectual_disability_syndrome_2	chr9
HELLS	ENSG00000119969	Protein Coding	alpha_thalassemia_2	chr10
HELLS	ENSG00000119969	Protein Coding	alpha_thalassemia_mental_retardation_syndrome_x_linked	chr10
HBG1	ENSG00000213934	Protein Coding	alpha_thalassemia_2	chr11
HBG1	ENSG00000213934	Protein Coding	thalassemia	chr11
HBG1	ENSG00000213934	Protein Coding	hereditary_persistence_of_fetal_hemoglobin_beta_thalassemia_syndrome	chr11
HBG1	ENSG00000213934	Protein Coding	beta_thalassemia_2	chr11
HBB-LCR	NA	NA	thalassemia	NA
HBB-LCR	NA	NA	beta_thalassemia_2	NA
EPO	ENSG00000130427	Protein Coding	thalassemia	chr7
EPO	ENSG00000130427	Protein Coding	alpha_thalassemia_2	chr7
EPO	ENSG00000130427	Protein Coding	beta_thalassemia_2	chr7
HBG2	ENSG00000196565	Protein Coding	alpha_thalassemia_2	chr11
HBG2	ENSG00000196565	Protein Coding	hereditary_persistence_of_fetal_hemoglobin_beta_thalassemia_syndrome	chr11
HBG2	ENSG00000196565	Protein Coding	beta_thalassemia_2	chr11
BCS1L	ENSG00000074582	Protein Coding	alpha_thalassemia_2	chr2
HAMP	ENSG00000105697	Protein Coding	beta_thalassemia_2	chr19
NSD1	ENSG00000165671	Protein Coding	alpha_thalassemia_2	chr5
HBD	ENSG00000223609	Protein Coding	thalassemia	chr11
HBD	ENSG00000223609	Protein Coding	hemoglobin_lepore_beta_thalassemia_syndrome	chr11
HBD	ENSG00000223609	Protein Coding	beta_thalassemia_2	chr11
VCAM1	ENSG00000162692	Protein Coding	alpha_thalassemia_2	chr1
TFR2	ENSG00000106327	Protein Coding	beta_thalassemia_2	chr7
HIST1H4J	ENSG00000197238	Protein Coding	alpha_thalassemia_mental_retardation_syndrome_x_linked	chr6
HP	ENSG00000257017	Protein Coding	alpha_thalassemia_2	chr16
MRE11	NA	NA	alpha_thalassemia_mental_retardation_syndrome_x_linked	NA
KLF1	ENSG00000105610	Protein Coding	beta_thalassemia_2	chr19
KLF1	ENSG00000105610	Protein Coding	hereditary_persistence_of_fetal_hemoglobin_beta_thalassemia_syndrome	chr19
PRKDC	ENSG00000253729	Protein Coding	alpha_thalassemia_mental_retardation_syndrome_x_linked	chr8
HMGA1	ENSG00000137309	Protein Coding	alpha_thalassemia_intellectual_disability_syndrome_type_1	chr6
SPTB	ENSG00000070182	Protein Coding	beta_thalassemia_2	chr14
RAD50	ENSG00000113522	Protein Coding	alpha_thalassemia_mental_retardation_syndrome_x_linked	chr5
DAXX	ENSG00000204209	Protein Coding	alpha_thalassemia_2	chr6
DAXX	ENSG00000204209	Protein Coding	alpha_thalassemia_mental_retardation_syndrome_x_linked	chr6
BCL11A	ENSG00000119866	Protein Coding	beta_thalassemia_2	chr2
BCL11A	ENSG00000119866	Protein Coding	alpha_thalassemia_intellectual_disability_syndrome_type_1	chr2
BCL11A	ENSG00000119866	Protein Coding	thalassemia	chr2
HBE1	ENSG00000213931	Protein Coding	alpha_thalassemia_2	chr11
HBE1	ENSG00000213931	Protein Coding	thalassemia	chr11
HBE1	ENSG00000213931	Protein Coding	beta_thalassemia_2	chr11
DNMT3L	ENSG00000142182	Protein Coding	alpha_thalassemia_x_linked_intellectual_disability_syndrome_2	chr21
HIST2H2BE	ENSG00000184678	Protein Coding	alpha_thalassemia_mental_retardation_syndrome_x_linked	chr1
RHD	ENSG00000187010	Protein Coding	beta_thalassemia_2	chr1
XRCC6	ENSG00000196419	Protein Coding	alpha_thalassemia_mental_retardation_syndrome_x_linked	chr22
XRCC5	ENSG00000079246	Protein Coding	alpha_thalassemia_mental_retardation_syndrome_x_linked	chr2
MIR144	NA	NA	thalassemia	NA
HBA-LCR	NA	NA	alpha_thalassemia_2	NA
HIST1H2AB	ENSG00000278463	Protein Coding	alpha_thalassemia_mental_retardation_syndrome_x_linked	chr6
HIST1H1C	ENSG00000187837	Protein Coding	alpha_thalassemia_mental_retardation_syndrome_x_linked	chr6
RPA1	ENSG00000132383	Protein Coding	alpha_thalassemia_mental_retardation_syndrome_x_linked	chr17
HBS1L	ENSG00000112339	Protein Coding	thalassemia	chr6
HBS1L	ENSG00000112339	Protein Coding	beta_thalassemia_2	chr6
HIST1H2BL	ENSG00000185130	Protein Coding	alpha_thalassemia_mental_retardation_syndrome_x_linked	chr6
SUPT16H	ENSG00000092201	Protein Coding	alpha_thalassemia_mental_retardation_syndrome_x_linked	chr14
LOC109951029	NA	NA	thalassemia	NA
LOC109951029	NA	NA	beta_thalassemia_2	NA
AHSP	ENSG00000169877	Protein Coding	thalassemia	chr16
AHSP	ENSG00000169877	Protein Coding	beta_thalassemia_2	chr16
ARHGAP26	ENSG00000145819	Protein Coding	alpha_thalassemia_2	chr5
HBZ	ENSG00000130656	Protein Coding	alpha_thalassemia_2	chr16
HBZ	ENSG00000130656	Protein Coding	thalassemia	chr16
SOX8	ENSG00000005513	Protein Coding	alpha_thalassemia_intellectual_disability_syndrome_type_1	chr16
SOX8	ENSG00000005513	Protein Coding	alpha_thalassemia_2	chr16
SMARCA1	ENSG00000102038	Protein Coding	alpha_thalassemia_x_linked_intellectual_disability_syndrome_2	chrX
RAD1	ENSG00000113456	Protein Coding	alpha_thalassemia_mental_retardation_syndrome_x_linked	chr5
MAGT1	ENSG00000102158	Protein Coding	alpha_thalassemia_x_linked_intellectual_disability_syndrome_2	chrX
EGID-105180392	NA	NA	beta_thalassemia_2	NA
LOC106804612	NA	NA	thalassemia	NA
LOC106804612	NA	NA	alpha_thalassemia_2	NA
LOC106804613	NA	NA	alpha_thalassemia_2	NA
LOC106804613	NA	NA	thalassemia	NA
RAD9A	ENSG00000172613	Protein Coding	alpha_thalassemia_mental_retardation_syndrome_x_linked	chr11
SSRP1	ENSG00000149136	Protein Coding	alpha_thalassemia_mental_retardation_syndrome_x_linked	chr11
PDIA2	ENSG00000185615	Protein Coding	alpha_thalassemia_intellectual_disability_syndrome_type_1	chr16
BAIAP3	ENSG00000007516	Protein Coding	alpha_thalassemia_intellectual_disability_syndrome_type_1	chr16
HBHR	NA	NA	alpha_thalassemia_mental_retardation_syndrome_chromosome_16_related	NA

## Sheet: Down_Syndrome
Gene	Ensembl_Id	Category	Disease	Chromosome
MTHFR	ENSG00000177000	Protein Coding	down_syndrome	chr1
APP	ENSG00000142192	Protein Coding	down_syndrome	chr21
GATA1	ENSG00000102145	Protein Coding	down_syndrome	chrX
GATA1	ENSG00000102145	Protein Coding	acute_megakaryoblastic_leukemia_in_down_syndrome	chrX
SOD1	ENSG00000142168	Protein Coding	down_syndrome	chr21
CBS	ENSG00000160200	Protein Coding	down_syndrome	chr21
RUNX1	ENSG00000159216	Protein Coding	down_syndrome	chr21
MIR155	NA	NA	down_syndrome	NA
MTRR	ENSG00000124275	Protein Coding	down_syndrome	chr5
COL6A1	ENSG00000142156	Protein Coding	down_syndrome	chr21
S100B	ENSG00000160307	Protein Coding	down_syndrome	chr21
AFP	ENSG00000081051	Protein Coding	down_syndrome	chr4
MIRLET7C	NA	NA	down_syndrome	NA
GLIS2	ENSG00000126603	Protein Coding	acute_megakaryoblastic_leukemia_without_down_syndrome	chr16
UBB	ENSG00000170315	Protein Coding	down_syndrome	chr17
DYRK1A	ENSG00000157540	Protein Coding	down_syndrome	chr21
CBFA2T3	ENSG00000129993	Protein Coding	acute_megakaryoblastic_leukemia_without_down_syndrome	chr16
BACE1	ENSG00000186318	Protein Coding	down_syndrome	chr11
CGB3	ENSG00000104827	Protein Coding	down_syndrome	chr19
ETS2	ENSG00000157557	Protein Coding	down_syndrome	chr21
SIM1	ENSG00000112246	Protein Coding	down_syndrome	chr6
PIGP	ENSG00000185808	Protein Coding	down_syndrome	chr21
SIM2	ENSG00000159263	Protein Coding	down_syndrome	chr21
RCAN1	ENSG00000159200	Protein Coding	down_syndrome	chr21
CGB7	ENSG00000196337	Protein Coding	down_syndrome	chr19
PAPPA	ENSG00000182752	Protein Coding	down_syndrome	chr9
MIR99A	NA	NA	down_syndrome	NA
MIR125B2	NA	NA	down_syndrome	NA
VPS26C	NA	NA	down_syndrome	NA
CRLF2	ENSG00000205755	Protein Coding	down_syndrome	chrY
RCAN2	ENSG00000172348	Protein Coding	down_syndrome	chr6
DSCR4	ENSG00000184029	lincRNA	down_syndrome	chr21
GATD3A	NA	NA	down_syndrome	NA
BACE2	ENSG00000182240	Protein Coding	down_syndrome	chr21
WRB	ENSG00000182093	Protein Coding	down_syndrome	chr21
DSCR8	ENSG00000198054	lincRNA	down_syndrome	chr21
TTC3	ENSG00000182670	Protein Coding	down_syndrome	chr21
DSCAM	ENSG00000171587	Protein Coding	down_syndrome	chr21
RIPPLY3	ENSG00000183145	Protein Coding	down_syndrome	chr21
DSCR9	ENSG00000230366	lincRNA	down_syndrome	chr21
DSCR10	ENSG00000233316	sense_intronic	down_syndrome	chr21
RCAN3	ENSG00000117602	Protein Coding	down_syndrome	chr1
PSMG1	ENSG00000183527	Protein Coding	down_syndrome	chr21
DOPEY2	ENSG00000142197	Protein Coding	down_syndrome	chr21
DSCAML1	ENSG00000177103	Protein Coding	down_syndrome	chr11
MIR802	NA	NA	down_syndrome	NA
DCR	NA	NA	down_syndrome	NA
NRON	NA	NA	down_syndrome	NA
DSCR3	ENSG00000157538	Protein Coding	Down syndrome	chr21

[truncated: 6 more sheets: Cystic_Fibrosis, Sickle_Cell_Anemia, Tay_Sachs, Fragile_X_Syndrome, Hemophilia, Huntington]
